# Supplementary material for: A high density of ultra-processed food, alcohol & tobacco retail stores, and social inequalities are associated with higher mortality rates of non-communicable diseases in Mexican adults: 2005 to 2021
Source: PLoS One. 2024 Apr 10;19(4):e0301387. doi: 10.1371/journal.pone.0301387 (PMC11006154; doi:10.1371/journal.pone.0301387)
Supplement: S1 Table — (XLSX) [file pone.0301387.s001.xlsx]

## Sheet: Hoja1
Supporting information Table 1. Top 100 Mexican municipalities with the highest expected mortality rate of non-communicable diseases per 100,000 inhabitants, 2005-2021.
States of the country	Municipality	Expected mortality rate % increase between 2005-2021
Oaxaca	San Andrés Nuxiño	201.64
Oaxaca	San Juan Achiutla	200.701
Chiapas	Nicolás Ruíz	191.593
Oaxaca	Santo Domingo Ixcatlán	173.619
Oaxaca	San Andrés Lagunas	172.165
Oaxaca	San Pedro Yucunama	163.142
Oaxaca	Asunción Tlacolulita	162.297
Veracruz	Aquila	161.883
Oaxaca	San Cristóbal Suchixtlahuaca	160.68
Oaxaca	Santo Domingo Tonaltepec	159.87
Chiapas	Bejucal de Ocampo	159.708
Oaxaca	Tlacotepec Plumas	159.388
Chihuahua	Ocampo	158.704
Oaxaca	San Juan Bautista Valle Nacional	157.912
Oaxaca	Sitio de Xitlapehua	155.834
Oaxaca	San Pedro Yólox	155.817
Chiapas	San Lucas	153.925
San Luis Potosí	Tampacán	153.118
Oaxaca	Santiago Minas	152.747
Estado de México	Morelos	152.191
Oaxaca	Magdalena Jaltepec	152.115
Durango	Tamazula	152.101
Oaxaca	Santa Catarina Tayata	151.973
Oaxaca	San Francisco Cajonos	151.51
Chiapas	Sunuapa	151.361
Chiapas	Ixtapa	150.82
Oaxaca	San Lorenzo Albarradas	150.121
Puebla	Zautla	149.805
Oaxaca	Pluma Hidalgo	149.089
Oaxaca	Santiago Laxopa	148.395
Michoacán	Ocampo	148.338
Oaxaca	San Pedro Teozacoalco	148.187
Oaxaca	San Juan Evangelista Analco	148.07
Oaxaca	Nejapa de Madero	147.877
Puebla	Pantepec	147.522
Chiapas	Motozintla	147.468
Yucatán	Tahdziú	147.121
Oaxaca	San Miguel Tenango	147.121
Jalisco	Chiquilistlán	145.915
Oaxaca	San Andrés Tepetlapa	145.771
Oaxaca	Santiago Tilantongo	145.735
Estado de México	San José del Rincón	144.771
Oaxaca	San Pedro Coxcaltepec Cántaros	143.994
Oaxaca	La Trinidad Vista Hermosa	143.621
Oaxaca	San José del Peñasco	143.076
Oaxaca	Tanetze de Zaragoza	142.792
Puebla	Cuautempan	142.786
Oaxaca	San José del Progreso	142.722
Oaxaca	San Miguel Achiutla	142.658
Oaxaca	Tepelmeme Villa de Morelos	142.449
Oaxaca	San Andrés Yaá	142.294
Oaxaca	San Pedro Mártir Yucuxaco	141.754
Veracruz	Huayacocotla	141.615
Oaxaca	Santa María Alotepec	141.51
Oaxaca	San Francisco Logueche	141.057
Oaxaca	Santa María del Rosario	140.755
Morelos	Amacuzac	140.469
Estado de México	Ocuilan	140.418
Chiapas	Tapilula	140.376
Oaxaca	San Mateo Piñas	140.169
Oaxaca	San Luis Amatlán	139.153
Oaxaca	Santa María Ecatepec	139.128
San Luis Potosí	Tancanhuitz	139.076
Oaxaca	San Pedro Molinos	138.997
Oaxaca	Santo Domingo Tepuxtepec	138.947
Oaxaca	San Juan Bautista Suchitepec	138.896
Puebla	Totoltepec de Guerrero	138.475
Oaxaca	Santa María Tataltepec	138.166
Oaxaca	Santo Domingo Tlatayápam	137.842
Puebla	San Nicolás Buenos Aires	137.771
Estado de México	Villa de Allende	137.693
Estado de México	San Felipe del Progreso	137.567
Oaxaca	Santa María Zacatepec	137.565
Chiapas	La Grandeza	137.176
Oaxaca	Santa Catarina Mechoacán	137.063
Chiapas	Rayón	136.716
Oaxaca	San Juan Chicomezúchil	136.679
Oaxaca	Santa Catarina Lachatao	135.865
Hidalgo	San Felipe Orizatlán	135.674
Oaxaca	Yaxe	135.602
Chiapas	Bella Vista	135.596
Estado de México	Villa del Carbón	135.126
Hidalgo	Agua Blanca de Iturbide	134.928
Puebla	Chilchotla	134.679
Oaxaca	San Mateo Tlapiltepec	134.434
Oaxaca	San Juan Bautista Jayacatlán	134.216
Oaxaca	San Vicente Nuñú	133.876
Oaxaca	San Bernardo Mixtepec	133.559
Oaxaca	San Francisco Ixhuatán	133.437
Puebla	Hueyapan	133.375
Oaxaca	San Sebastián Coatlán	133.303
Estado de México	Almoloya de Alquisiras	133.203
Chiapas	El Porvenir	132.943
Estado de México	Jiquipilco	132.824
Chiapas	Acacoyagua	132.727
Durango	Otáez	132.147
Tamaulipas	Cruillas	131.905
Oaxaca	La Pe	131.855
Oaxaca	Santiago Huauclilla	131.206
Oaxaca	San Pedro Ocotepec	131.119
