# Supplementary material for: A high density of ultra-processed food, alcohol & tobacco retail stores, and social inequalities are associated with higher mortality rates of non-communicable diseases in Mexican adults: 2005 to 2021
Source: PLoS One. 2024 Apr 10;19(4):e0301387. doi: 10.1371/journal.pone.0301387 (PMC11006154; doi:10.1371/journal.pone.0301387)
Supplement: S2 Table — (XLSX) [file pone.0301387.s002.xlsx]

## Sheet: models
Supporting information Table 2. Mortality rate ratios of municipal factors per 100,000 Mexican adults and their association with the standardized mortality rate of disaggregated non-communicable diseases from 2005 to 2021.
		Years 2005 to 2019 (≥20 years old)*§	Years 2005 to 2021 (≥20 years old)*§
Municipal observations (n=2,454)		All deaths	All deaths	Diabetes deaths	Cardiovascular diseases deaths	Chronic kidney disease deaths	Obesity deaths	Dyslipidemia deaths	Hypertension deaths
Variables (proportion or density)	Quintile (Q) mean	IRR (95% CI)	IRR (95% CI)	IRR (95% CI)	IRR (95% CI)	IRR (95% CI)	IRR (95% CI)	IRR (95% CI)	IRR (95% CI)
Sociodemographic factors
Age group (years)
20 to 24		Ref.	Ref.	Ref.	Ref.	Ref.	Ref.	Ref.	Ref.
25 to 29		1.48 (1.44, 1.52)	1.54 (1.5, 1.58)	1.96 (1.87, 2.06)	1.67 (1.61, 1.74)	1.09 (1.04, 1.13)	2.18 (1.92, 2.47)	2.06 (1.63, 2.6)	1.93 (1.56, 2.4)
30 to 34		2.28 (2.22, 2.34)	2.36 (2.3, 2.41)	3.6 (3.45, 3.76)	2.7 (2.6, 2.81)	1.05 (1, 1.09)	4.35 (3.87, 4.89)	4.07 (3.28, 5.04)	3.9 (3.2, 4.75)
35 to 39		3.81 (3.72, 3.9)	3.93 (3.84, 4.02)	7.14 (6.86, 7.44)	4.46 (4.3, 4.62)	1.14 (1.09, 1.19)	6.53 (5.82, 7.33)	6.48 (5.26, 7.98)	6.89 (5.7, 8.32)
40 to 44		6.93 (6.77, 7.09)	7.11 (6.95, 7.26)	15.34 (14.74, 15.96)	7.4 (7.14, 7.66)	1.52 (1.46, 1.59)	8.35 (7.44, 9.36)	10.3 (8.39, 12.65)	12.23 (10.17, 14.72)
45 to 49		12.56 (12.27, 12.85)	12.78 (12.5, 13.06)	31.28 (30.06, 32.55)	12.02 (11.6, 12.45)	2.21 (2.12, 2.31)	10.13 (9.01, 11.39)	15.91 (12.94, 19.56)	20.29 (16.86, 24.41)
50 to 54		22.85 (22.33, 23.38)	22.62 (22.14, 23.11)	59.7 (57.37, 62.11)	19.9 (19.22, 20.61)	3.34 (3.2, 3.49)	11.05 (9.81, 12.44)	22.08 (17.94, 27.18)	33.32 (27.71, 40.07)
55 to 59		38.22 (37.36, 39.1)	37.64 (36.84, 38.46)	102.79 (98.79, 106.95)	31.81 (30.71, 32.94)	5.05 (4.84, 5.28)	13.48 (11.95, 15.22)	32.82 (26.66, 40.4)	54.83 (45.61, 65.91)
60 to 64		58.04 (56.7, 59.41)	58.11 (56.85, 59.39)	156.31 (150.18, 162.7)	50.86 (49.09, 52.69)	7.44 (7.1, 7.79)	13.63 (11.98, 15.5)	46.67 (37.76, 57.68)	90.63 (75.31, 109.07)
65 to 69		84.65 (82.66, 86.69)	84.94 (83.07, 86.85)	214.07 (205.59, 222.91)	82.21 (79.3, 85.22)	10.51 (10.01, 11.03)	16.31 (14.25, 18.67)	68.57 (55.29, 85.05)	157.65 (130.9, 189.87)
70 to 74		124.41 (121.48, 127.41)	125.2 (122.43, 128.02)	292.43 (280.82, 304.52)	134.17 (129.43, 139.1)	15.15 (14.42, 15.91)	18.19 (15.82, 20.92)	90.62 (72.95, 112.58)	290.8 (241.47, 350.22)
75 to 79		182.54 (178.14, 187.04)	184.97 (180.82, 189.22)	385.72 (370.25, 401.83)	221.55 (213.61, 229.78)	22.81 (21.65, 24.04)	18.37 (15.75, 21.42)	136.15 (109.08, 169.93)	521.57 (432.7, 628.69)
80 to 84		282.9 (276.08, 289.9)	289.37 (282.88, 296.02)	508.42 (488, 529.69)	396.54 (382.34, 411.26)	35.78 (33.94, 37.72)	21.92 (18.7, 25.68)	212.8 (170.39, 265.77)	1076.76 (893.38, 1297.77)
85 and more		534.85 (522.04, 547.98)	552.12 (539.82, 564.7)	626.3 (601.2, 652.44)	938.46 (905.12, 973.03)	67.16 (63.77, 70.73)	21.6 (18.4, 25.36)	409.66 (328.68, 510.59)	2753.84 (2286.03, 3317.37)
Male proportion
Q1	0.445826	Ref.	Ref.	Ref.	Ref.	Ref.	Ref.	Ref.	Ref.
Q2	0.46637	0.97 (0.97, 0.98)	0.97 (0.97, 0.98)	0.95 (0.95, 0.96)	1.01 (1, 1.02)	0.98 (0.97, 1)	1.06 (1.02, 1.11)	1.04 (1, 1.09)	0.99 (0.97, 1.01)
Q3	0.477311	0.96 (0.96, 0.97)	0.97 (0.96, 0.97)	0.92 (0.91, 0.93)	1.03 (1.02, 1.03)	0.98 (0.96, 1)	1.05 (1, 1.11)	0.99 (0.93, 1.04)	0.99 (0.97, 1.02)
Q4	0.488794	0.96 (0.95, 0.97)	0.97 (0.96, 0.97)	0.9 (0.89, 0.91)	1.05 (1.04, 1.06)	1 (0.97, 1.02)	1.08 (1.01, 1.14)	0.98 (0.92, 1.04)	1 (0.97, 1.03)
Q5	0.510639	0.94 (0.93, 0.95)	0.95 (0.95, 0.96)	0.83 (0.82, 0.84)	1.05 (1.04, 1.07)	0.97 (0.94, 1)	1.09 (1.01, 1.17)	1.01 (0.94, 1.1)	0.98 (0.94, 1.02)
Proportion of Indigenous population
Q1	0.0012986	Ref.	Ref.	Ref.	Ref.	Ref.	Ref.	Ref.	Ref.
Q2	0.0043454	1.03 (1.02, 1.04)	1.03 (1.02, 1.04)	1.03 (1.02, 1.05)	1.01 (1, 1.03)	1.04 (1.01, 1.07)	1.04 (0.97, 1.11)	1.07 (0.98, 1.16)	0.99 (0.95, 1.03)
Q3	0.0178681	1 (0.98, 1.01)	0.99 (0.98, 1.01)	0.99 (0.97, 1.01)	0.98 (0.96, 1)	1 (0.96, 1.04)	0.91 (0.84, 0.98)	1.07 (0.97, 1.19)	0.91 (0.87, 0.96)
Q4	0.164707	1.1 (1.08, 1.13)	1.11 (1.09, 1.14)	1.1 (1.07, 1.13)	1.1 (1.07, 1.13)	1.02 (0.97, 1.07)	0.83 (0.76, 0.92)	0.98 (0.87, 1.11)	1.03 (0.97, 1.1)
Q5	0.75783	1.11 (1.08, 1.15)	1.15 (1.12, 1.19)	1.11 (1.07, 1.15)	1.19 (1.14, 1.24)	1.06 (0.99, 1.14)	0.74 (0.64, 0.86)	0.78 (0.66, 0.93)	0.99 (0.91, 1.07)
Proportion of Illiterate population
Q1	0.0178394	Ref.	Ref.	Ref.	Ref.	Ref.	Ref.	Ref.	Ref.
Q2	0.0386429	1.03 (1.02, 1.04)	1.03 (1.02, 1.03)	1.03 (1.02, 1.04)	0.99 (0.98, 1)	1.05 (1.03, 1.08)	1.04 (0.98, 1.1)	1.1 (1.03, 1.18)	1.13 (1.1, 1.17)
Q3	0.0638984	1.03 (1.02, 1.05)	1.01 (1, 1.02)	1 (0.98, 1.01)	0.95 (0.93, 0.96)	1.09 (1.05, 1.13)	1.1 (1.01, 1.19)	1.16 (1.05, 1.28)	1.16 (1.1, 1.21)
Q4	0.102073	0.99 (0.97, 1)	0.94 (0.93, 0.95)	0.91 (0.89, 0.92)	0.87 (0.86, 0.89)	1.08 (1.03, 1.14)	1.09 (0.98, 1.21)	1.08 (0.96, 1.23)	1.15 (1.09, 1.22)
Q5	0.208315	0.93 (0.91, 0.94)	0.86 (0.85, 0.88)	0.81 (0.79, 0.83)	0.81 (0.79, 0.83)	1.05 (0.99, 1.11)	1.06 (0.92, 1.21)	1.23 (1.06, 1.43)	1.16 (1.08, 1.25)
Proportion of population with poverty
Q1	0.0320747	Ref.	Ref.	Ref.	Ref.	Ref.	Ref.	Ref.	Ref.
Q2	0.0866167	1.02 (1.01, 1.03)	1.03 (1.02, 1.03)	1.03 (1.03, 1.04)	1.04 (1.04, 1.05)	0.96 (0.94, 0.98)	1.02 (0.98, 1.07)	0.96 (0.91, 1.01)	1.03 (1.01, 1.06)
Q3	0.165763	1.05 (1.04, 1.06)	1.07 (1.06, 1.07)	1.08 (1.07, 1.1)	1.08 (1.06, 1.09)	0.97 (0.94, 1)	1.07 (1, 1.15)	1.08 (1, 1.16)	1.07 (1.03, 1.1)
Q4	0.285895	1.07 (1.06, 1.08)	1.1 (1.09, 1.11)	1.11 (1.1, 1.13)	1.13 (1.11, 1.14)	0.95 (0.92, 0.98)	1.04 (0.96, 1.12)	1.21 (1.11, 1.31)	1.05 (1.01, 1.09)
Q5	0.556435	1.09 (1.07, 1.1)	1.14 (1.13, 1.15)	1.16 (1.14, 1.18)	1.18 (1.16, 1.2)	0.94 (0.9, 0.98)	1.04 (0.95, 1.15)	1.22 (1.1, 1.35)	1.12 (1.07, 1.18)
Population density (total population/km2)
Q1	6.92337	Ref.	Ref.	Ref.	Ref.	Ref.	Ref.	Ref.	Ref.
Q2	24.9622	0.93 (0.9, 0.95)	0.87 (0.85, 0.9)	0.97 (0.94, 1)	0.84 (0.81, 0.87)	1.08 (1.02, 1.15)	1.08 (0.96, 1.21)	1.02 (0.89, 1.17)	0.94 (0.88, 1)
Q3	54.6847	0.9 (0.87, 0.93)	0.82 (0.8, 0.85)	0.96 (0.93, 1)	0.79 (0.76, 0.82)	1.16 (1.09, 1.23)	1.07 (0.95, 1.2)	1 (0.87, 1.15)	0.92 (0.86, 0.99)
Q4	116.9	0.89 (0.86, 0.92)	0.78 (0.76, 0.81)	1 (0.96, 1.04)	0.69 (0.66, 0.72)	1.17 (1.09, 1.24)	1.1 (0.97, 1.23)	0.97 (0.83, 1.12)	1 (0.93, 1.08)
Q5	1250.29	0.88 (0.85, 0.91)	0.78 (0.75, 0.81)	1.04 (0.99, 1.08)	0.68 (0.65, 0.71)	1.17 (1.09, 1.26)	1.09 (0.96, 1.24)	0.91 (0.78, 1.08)	0.97 (0.89, 1.05)
Density of ultraprocessed food, alcohol & tobacco retail stores per 100,000 inhabitants
Q1	272	Ref.	Ref.	Ref.	Ref.	Ref.	Ref.	Ref.	Ref.
Q2	548	1.04 (1.03, 1.06)	1.06 (1.04, 1.07)	1.07 (1.06, 1.09)	1.04 (1.03, 1.06)	1.07 (1.04, 1.11)	1.09 (1.01, 1.18)	1.02 (0.94, 1.11)	1.04 (1, 1.08)
Q3	747	1.1 (1.09, 1.11)	1.14 (1.12, 1.15)	1.15 (1.13, 1.16)	1.14 (1.12, 1.16)	1.09 (1.06, 1.13)	1.24 (1.15, 1.35)	1.03 (0.95, 1.13)	1.07 (1.02, 1.11)
Q4	977	1.12 (1.1, 1.13)	1.16 (1.14, 1.17)	1.15 (1.13, 1.17)	1.16 (1.14, 1.18)	1.1 (1.06, 1.14)	1.36 (1.24, 1.48)	1.05 (0.96, 1.16)	1.04 (1, 1.09)
Q5	1666	1.09 (1.08, 1.11)	1.15 (1.13, 1.17)	1.15 (1.13, 1.18)	1.15 (1.12, 1.17)	1.09 (1.04, 1.15)	1.28 (1.15, 1.42)	1.23 (1.09, 1.38)	1.02 (0.97, 1.08)
Household characteristics
Proportion of households with television
Q1	0.0151346	Ref.	Ref.	Ref.	Ref.	Ref.		Ref.	Ref.
Q2	0.0512267	1.12 (1.09, 1.14)	1.1 (1.08, 1.12)	1.17 (1.14, 1.2)	1.03 (1.01, 1.06)	1.1 (1.04, 1.16)	1.25 (1.08, 1.45)	1.14 (1, 1.32)	0.94 (0.89, 0.99)
Q3	0.0960976	1.19 (1.16, 1.21)	1.16 (1.13, 1.18)	1.27 (1.23, 1.3)	1.04 (1.01, 1.07)	1.19 (1.12, 1.27)	1.49 (1.27, 1.76)	1.19 (1.01, 1.4)	0.93 (0.87, 0.99)
Q4	0.160182	1.2 (1.17, 1.23)	1.17 (1.15, 1.2)	1.29 (1.25, 1.33)	1.05 (1.01, 1.08)	1.21 (1.13, 1.29)	1.55 (1.3, 1.84)	1.32 (1.11, 1.58)	0.96 (0.89, 1.04)
Q5	0.312896	1.17 (1.14, 1.2)	1.14 (1.11, 1.17)	1.26 (1.22, 1.3)	1.01 (0.98, 1.05)	1.18 (1.1, 1.27)	1.68 (1.4, 2.01)	1.35 (1.12, 1.63)	0.92 (0.84, 0.99)
Health care services access
Density of hospitals per 100,000 inhabitants
Q1	14.5355	Ref.	Ref.	Ref.	Ref.	Ref.	Ref.	Ref.	Ref.
Q2	30.3804
Q3	45.4759
Q4	69.4096	0.96 (0.95, 0.97)	0.98 (0.98, 0.99)	1.03 (1.02, 1.04)	0.98 (0.97, 1)	0.99 (0.96, 1.02)	1.03 (0.97, 1.09)	0.95 (0.88, 1.02)	0.94 (0.91, 0.98)
Q5	150.647	0.95 (0.94, 0.97)	0.96 (0.95, 0.97)	1 (0.99, 1.01)	0.97 (0.95, 0.98)	0.98 (0.95, 1.01)	1.01 (0.95, 1.07)	0.94 (0.87, 1.01)	0.85 (0.81, 0.88)
Proportion of the population affiliated to IMSS
Q1	0.0125661	Ref.	Ref.	Ref.	Ref.	Ref.	Ref.	Ref.	Ref.
Q2	0.0461791	1.07 (1.05, 1.08)	1.08 (1.06, 1.09)	1.11 (1.09, 1.13)	1.06 (1.04, 1.08)	1 (0.96, 1.04)	1 (0.89, 1.13)	1.06 (0.95, 1.19)	1.04 (0.99, 1.09)
Q3	0.100236	1.09 (1.07, 1.11)	1.1 (1.08, 1.12)	1.15 (1.12, 1.17)	1.08 (1.05, 1.1)	1 (0.95, 1.05)	1.02 (0.9, 1.15)	1.04 (0.92, 1.18)	1.02 (0.97, 1.08)
Q4	0.19876	1.1 (1.07, 1.12)	1.14 (1.12, 1.16)	1.2 (1.17, 1.23)	1.13 (1.1, 1.16)	1.03 (0.98, 1.09)	0.99 (0.87, 1.14)	0.92 (0.8, 1.06)	0.95 (0.89, 1.01)
Q5	0.429814	1.08 (1.06, 1.11)	1.11 (1.09, 1.14)	1.18 (1.15, 1.22)	1.11 (1.08, 1.15)	1.05 (0.99, 1.12)	0.97 (0.84, 1.12)	0.82 (0.7, 0.96)	0.96 (0.89, 1.03)
Proportion of the population without social security access
Q1	0.154872	Ref.	Ref.	Ref.	Ref.	Ref.	Ref.	Ref.	Ref.
Q2	0.266846	0.99 (0.99, 1)	0.98 (0.98, 0.99)	0.99 (0.98, 1)	1 (1, 1.01)	0.97 (0.95, 0.99)	1.15 (1.09, 1.21)	1.08 (1.02, 1.14)	1 (0.98, 1.03)
Q3	0.364343	0.97 (0.96, 0.98)	0.95 (0.95, 0.96)	0.96 (0.96, 0.97)	0.97 (0.96, 0.98)	0.97 (0.94, 1)	1.11 (1.03, 1.19)	1.01 (0.94, 1.08)	0.96 (0.93, 0.99)
Q4	0.492222	0.93 (0.92, 0.94)	0.88 (0.88, 0.89)	0.89 (0.88, 0.9)	0.87 (0.86, 0.88)	0.99 (0.95, 1.02)	1.07 (0.98, 1.16)	0.88 (0.8, 0.96)	0.97 (0.93, 1)
Q5	0.747059	0.84 (0.83, 0.85)	0.79 (0.78, 0.8)	0.77 (0.76, 0.79)	0.79 (0.78, 0.81)	0.95 (0.91, 0.99)	1 (0.89, 1.11)	0.78 (0.7, 0.88)	0.9 (0.85, 0.94)
Crude mortality rate from causes other than NCDs.
Q1	0	Ref.	Ref.	Ref.	Ref.	Ref.	Ref.	Ref.	Ref.
Q2	129.941	0.9 (0.88, 0.91)	0.89 (0.88, 0.91)	0.85 (0.83, 0.87)	0.88 (0.86, 0.9)	1.03 (0.98, 1.09)	0.94 (0.84, 1.06)	1.15 (0.99, 1.33)	0.88 (0.8, 0.96)
Q3	392.296	0.98 (0.97, 1)	0.99 (0.98, 1.01)	0.94 (0.92, 0.96)	0.98 (0.96, 1)	1.13 (1.07, 1.19)	1.05 (0.94, 1.18)	1.15 (1, 1.32)	1.04 (0.96, 1.11)
Q4	1176.27	1.07 (1.06, 1.09)	1.07 (1.05, 1.08)	1.01 (0.99, 1.03)	1.07 (1.05, 1.09)	1.2 (1.14, 1.27)	1.2 (1.06, 1.35)	1.25 (1.1, 1.44)	1.19 (1.11, 1.27)
Q5	6604.86	1.12 (1.11, 1.14)	1.12 (1.1, 1.13)	1.06 (1.04, 1.08)	1.13 (1.11, 1.16)	1.28 (1.21, 1.35)	1.28 (1.12, 1.48)	1.38 (1.19, 1.59)	1.35 (1.26, 1.45)
Year
2005		Ref.	Ref.	Ref.	Ref.	Ref.	Ref.	Ref.	Ref.
2006		0.92 (0.92, 0.93)	0.92 (0.91, 0.93)	0.96 (0.95, 0.97)	0.88 (0.87, 0.89)	0.82 (0.79, 0.85)	0.94 (0.86, 1.03)	1.02 (0.92, 1.13)	0.95 (0.91, 1)
2007		0.9 (0.89, 0.91)	0.9 (0.89, 0.91)	0.95 (0.94, 0.96)	0.83 (0.82, 0.84)	0.78 (0.76, 0.81)	0.94 (0.86, 1.03)	1.2 (1.08, 1.33)	1.07 (1.02, 1.12)
2008		0.93 (0.93, 0.94)	0.93 (0.92, 0.94)	0.97 (0.96, 0.98)	0.86 (0.85, 0.87)	0.8 (0.78, 0.83)	0.96 (0.88, 1.05)	1.33 (1.21, 1.47)	1.12 (1.07, 1.17)
2009		0.95 (0.95, 0.96)	0.95 (0.94, 0.96)	0.95 (0.94, 0.97)	0.92 (0.91, 0.94)	0.79 (0.76, 0.81)	1.04 (0.96, 1.14)	1.22 (1.11, 1.35)	1.14 (1.1, 1.2)
2010		0.98 (0.97, 0.99)	0.96 (0.96, 0.97)	0.95 (0.94, 0.96)	0.97 (0.96, 0.99)	0.76 (0.73, 0.78)	0.97 (0.89, 1.07)	1.3 (1.18, 1.45)	1.21 (1.16, 1.27)
2011		0.95 (0.94, 0.96)	0.94 (0.93, 0.95)	0.9 (0.89, 0.92)	0.96 (0.94, 0.97)	0.73 (0.71, 0.76)	0.95 (0.87, 1.04)	1.47 (1.33, 1.62)	1.24 (1.18, 1.29)
2012		1 (1, 1.01)	0.99 (0.98, 1)	0.91 (0.9, 0.92)	1.05 (1.03, 1.06)	0.88 (0.85, 0.91)	1.05 (0.96, 1.15)	1.39 (1.26, 1.54)	1.18 (1.13, 1.24)
2013		1.02 (1.01, 1.03)	1 (0.99, 1.01)	0.92 (0.91, 0.93)	1.08 (1.06, 1.1)	0.86 (0.83, 0.89)	0.99 (0.91, 1.08)	1.4 (1.27, 1.55)	1.23 (1.18, 1.29)
2014		1.03 (1.02, 1.04)	1.01 (1, 1.02)	0.92 (0.91, 0.93)	1.08 (1.06, 1.1)	0.94 (0.91, 0.98)	0.99 (0.9, 1.08)	1.28 (1.15, 1.42)	1.21 (1.16, 1.27)
2015		1.05 (1.04, 1.06)	1.02 (1.01, 1.03)	0.92 (0.91, 0.93)	1.1 (1.08, 1.12)	0.95 (0.92, 0.99)	0.91 (0.83, 1)	1.32 (1.19, 1.46)	1.24 (1.19, 1.3)
2016		1.1 (1.09, 1.11)	1.07 (1.06, 1.08)	0.95 (0.94, 0.97)	1.19 (1.17, 1.21)	0.91 (0.88, 0.94)	0.93 (0.85, 1.02)	1.35 (1.21, 1.49)	1.07 (1.02, 1.12)
2017		1.08 (1.07, 1.09)	1.05 (1.04, 1.06)	0.92 (0.91, 0.94)	1.19 (1.18, 1.21)	0.89 (0.86, 0.92)	0.94 (0.85, 1.03)	1.32 (1.19, 1.47)	1.07 (1.02, 1.13)
2018		1.06 (1.05, 1.07)	1.02 (1.01, 1.03)	0.84 (0.83, 0.85)	1.23 (1.21, 1.25)	0.92 (0.89, 0.95)	0.9 (0.82, 0.99)	1.19 (1.07, 1.33)	1.06 (1.01, 1.11)
2019		1.07 (1.06, 1.08)	1.03 (1.02, 1.05)	0.84 (0.83, 0.85)	1.25 (1.23, 1.27)	0.96 (0.93, 1)	0.86 (0.78, 0.95)	1.18 (1.06, 1.32)	1.1 (1.05, 1.16)
2020			1.43 (1.42, 1.45)	1.16 (1.14, 1.17)	1.77 (1.74, 1.79)	0.97 (0.93, 1)	1.91 (1.75, 2.09)	1.89 (1.7, 2.1)	1.57 (1.5, 1.65)
2021			1.32 (1.31, 1.34)	1 (0.99, 1.01)	1.72 (1.69, 1.75)	0.82 (0.79, 0.86)	1.61 (1.47, 1.77)	1.86 (1.66, 2.07)	1.4 (1.34, 1.47)
State of the country
Mexico City		Ref.	Ref.	Ref.	Ref.	Ref.	Ref.	Ref.	Ref.
Aguascalientes		3.8 (3.19, 4.54)	4.59 (3.87, 5.45)	2.09 (1.67, 2.61)	2.82 (2.3, 3.44)	1.14 (0.88, 1.48)	1.21 (0.86, 1.69)	1.53 (0.89, 2.62)	1.09 (0.79, 1.5)
Baja California		2.96 (2.4, 3.65)	2.64 (2.22, 3.15)	1.32 (1.01, 1.72)	1.11 (0.95, 1.29)	1.26 (0.92, 1.73)	0.87 (0.6, 1.25)	0.94 (0.49, 1.81)	1.26 (0.85, 1.87)
Baja California Sur		4.31 (3.37, 5.52)	5.21 (4.05, 6.7)	2 (1.49, 2.69)	3.37 (2.61, 4.36)	1 (0.71, 1.4)	1.03 (0.67, 1.59)	1.06 (0.52, 2.16)	1.03 (0.68, 1.57)
Campeche		3.92 (3.27, 4.69)	4.89 (4.09, 5.85)	2.43 (1.94, 3.04)	3.08 (2.53, 3.76)	1.42 (1.09, 1.85)	0.81 (0.56, 1.17)	0.6 (0.34, 1.07)	0.92 (0.66, 1.27)
Coahuila		4.73 (4.2, 5.32)	4.87 (4.37, 5.42)	2.71 (2.3, 3.19)	3.29 (2.91, 3.72)	1.76 (1.44, 2.15)	1.1 (0.85, 1.43)	1.19 (0.78, 1.83)	1.08 (0.84, 1.39)
Colima		4.88 (4.05, 5.89)	7.01 (5.78, 8.51)	2.26 (1.8, 2.84)	5.7 (4.58, 7.11)	1.15 (0.88, 1.5)	0.9 (0.63, 1.27)	0.64 (0.35, 1.18)	1.01 (0.72, 1.4)
Chiapas		5.38 (4.88, 5.94)	7.55 (6.94, 8.21)	3.12 (2.71, 3.6)	4.66 (4.23, 5.14)	2.53 (2.12, 3.02)	0.79 (0.63, 1)	0.92 (0.63, 1.33)	1.4 (1.13, 1.73)
Chihuahua		4.46 (4.01, 4.96)	5.29 (4.8, 5.82)	1.76 (1.51, 2.04)	4.72 (4.22, 5.29)	1.59 (1.32, 1.92)	1.4 (1.1, 1.78)	1.98 (1.34, 2.93)	1.25 (1, 1.58)
Durango		4.57 (4.05, 5.15)	5.77 (5.14, 6.47)	1.91 (1.62, 2.26)	4.82 (4.23, 5.5)	1.24 (1.01, 1.53)	1.12 (0.85, 1.47)	1.92 (1.27, 2.91)	1.05 (0.82, 1.34)
Guanajuato		4.18 (3.76, 4.64)	4.88 (4.45, 5.35)	2.54 (2.18, 2.97)	3.88 (3.49, 4.32)	1.34 (1.11, 1.61)	1 (0.79, 1.25)	0.79 (0.54, 1.17)	0.94 (0.75, 1.19)
Guerrero		4.63 (4.17, 5.14)	6.66 (6.06, 7.31)	2.75 (2.37, 3.2)	4.65 (4.16, 5.18)	1.33 (1.1, 1.59)	1.39 (1.1, 1.76)	1.2 (0.82, 1.75)	1.38 (1.1, 1.72)
Hidalgo		5.2 (4.69, 5.76)	7.58 (6.91, 8.31)	2.33 (2.01, 2.71)	6.05 (5.44, 6.72)	1.39 (1.16, 1.65)	0.84 (0.68, 1.06)	0.84 (0.58, 1.21)	0.94 (0.76, 1.17)
Jalisco		4.44 (4.03, 4.89)	5.73 (5.27, 6.22)	2.07 (1.8, 2.39)	4.56 (4.14, 5.03)	1.33 (1.12, 1.58)	1.01 (0.81, 1.24)	1.65 (1.16, 2.35)	1.13 (0.92, 1.4)
State of Mexico		5.02 (4.57, 5.51)	6.46 (5.97, 6.99)	2.75 (2.39, 3.15)	4.42 (4.03, 4.84)	1.42 (1.2, 1.68)	1 (0.82, 1.22)	0.98 (0.7, 1.38)	0.96 (0.78, 1.18)
Michoacan		5.75 (5.2, 6.36)	8.9 (8.14, 9.73)	3.11 (2.69, 3.59)	6.16 (5.56, 6.82)	1.41 (1.18, 1.67)	1.22 (0.98, 1.51)	1.75 (1.22, 2.5)	1.4 (1.13, 1.73)
Morelos		5.28 (4.65, 6)	8.16 (7.22, 9.23)	2.73 (2.31, 3.23)	4.88 (4.26, 5.6)	1.71 (1.41, 2.08)	0.87 (0.68, 1.12)	1.18 (0.78, 1.79)	1.22 (0.96, 1.55)
Nayarit		4.35 (3.76, 5.03)	5.68 (4.92, 6.55)	1.99 (1.65, 2.4)	4.28 (3.65, 5.03)	1.22 (0.98, 1.52)	0.81 (0.6, 1.09)	0.77 (0.48, 1.22)	1.07 (0.82, 1.4)
Nuevo Leon		3.76 (3.37, 4.19)	4.18 (3.79, 4.61)	1.53 (1.31, 1.78)	4.41 (3.94, 4.94)	1.09 (0.9, 1.32)	0.59 (0.46, 0.76)	1.2 (0.81, 1.77)	0.83 (0.66, 1.05)
Oaxaca		4.81 (4.38, 5.28)	7.31 (6.75, 7.91)	2.49 (2.17, 2.85)	4.52 (4.12, 4.95)	1.67 (1.41, 1.98)	1.17 (0.94, 1.46)	1.4 (0.99, 1.99)	1.91 (1.56, 2.35)
Puebla		6.04 (5.49, 6.64)	8.85 (8.17, 9.59)	3.33 (2.9, 3.82)	5.22 (4.76, 5.72)	2.02 (1.71, 2.39)	1.14 (0.92, 1.41)	1.15 (0.81, 1.63)	1.32 (1.07, 1.62)
Queretaro		4.71 (4.07, 5.46)	6.47 (5.61, 7.46)	2.39 (1.97, 2.9)	5.24 (4.44, 6.18)	1.38 (1.11, 1.73)	0.97 (0.73, 1.3)	0.87 (0.54, 1.38)	1.11 (0.84, 1.46)
Quintana Roo		3.58 (2.93, 4.37)	4.19 (3.45, 5.08)	2.28 (1.78, 2.92)	2.84 (2.27, 3.55)	1.4 (1.05, 1.86)	1.64 (1.15, 2.32)	0.94 (0.52, 1.71)	0.91 (0.64, 1.29)
San Luis Postosi		4.19 (3.76, 4.68)	5.68 (5.13, 6.28)	2.21 (1.89, 2.57)	4.21 (3.75, 4.73)	1.02 (0.84, 1.23)	0.71 (0.55, 0.91)	0.75 (0.5, 1.11)	1.23 (0.98, 1.55)
Sinaloa		3.03 (2.64, 3.47)	3.13 (2.76, 3.54)	1.3 (1.08, 1.56)	3.19 (2.76, 3.68)	0.96 (0.77, 1.2)	0.75 (0.57, 1)	0.87 (0.54, 1.39)	1.17 (0.89, 1.53)
Sonora		4.94 (4.43, 5.5)	5.91 (5.35, 6.53)	1.87 (1.61, 2.19)	4.56 (4.08, 5.1)	1.09 (0.89, 1.32)	1.17 (0.91, 1.5)	1 (0.66, 1.52)	1.51 (1.19, 1.91)
Tabasco		5.1 (4.41, 5.9)	6.37 (5.56, 7.3)	2.9 (2.4, 3.51)	4.81 (4.11, 5.63)	1.48 (1.18, 1.84)	1.11 (0.84, 1.46)	1.08 (0.68, 1.71)	1.63 (1.24, 2.14)
Tamaulipas		4.07 (3.63, 4.56)	4.25 (3.85, 4.71)	1.91 (1.63, 2.24)	3.37 (3, 3.77)	1.29 (1.06, 1.56)	0.84 (0.65, 1.07)	0.8 (0.53, 1.21)	1.15 (0.91, 1.46)
Tlazcala		5.4 (4.82, 6.04)	8.43 (7.59, 9.36)	2.92 (2.5, 3.4)	4.27 (3.79, 4.81)	1.95 (1.62, 2.34)	0.98 (0.77, 1.26)	0.63 (0.42, 0.95)	1.32 (1.06, 1.66)
Veracruz		6.09 (5.54, 6.69)	9.31 (8.59, 10.08)	3.18 (2.77, 3.65)	6.46 (5.89, 7.07)	1.73 (1.47, 2.05)	0.91 (0.74, 1.12)	1.25 (0.89, 1.77)	1.24 (1.01, 1.53)
Yucatan		4.76 (4.29, 5.28)	6.44 (5.86, 7.07)	2.33 (2.01, 2.71)	4.95 (4.44, 5.51)	1.47 (1.22, 1.77)	1.07 (0.82, 1.4)	1.14 (0.76, 1.69)	0.76 (0.6, 0.96)
Zacatecas		4.06 (3.62, 4.54)	5.55 (5, 6.17)	1.95 (1.67, 2.28)	3.96 (3.51, 4.48)	1.19 (0.98, 1.43)	0.99 (0.77, 1.27)	1.23 (0.83, 1.82)	1.25 (0.99, 1.57)
Bold numbers means significant associations (p value <0.05)
NCDs: Non-Comunicable Diseases, IMSS: Mexican Social Security Institute. Non-communicable diseases (NCDs) included on this study were: Type 2 diabetes, cardiovascular diseases, chronic kidney disease, hypertension, dyslipidemia, and obesity.
*Negative binomial regression model adjusted by municipal structure of age, sex, male proportion, indigenism, Illiteracy, poverty, population density, density of ultra-processed food, alcohol & tobacco retail stores, households with television, density of hospitals, population affiliated to the Mexican Social Security Institute, population without social security access, mortality rate from cause…
§ Standardized by using the structure of age of 2015 for Mexican adults aged 20 y population from CONAPO.
