# Supplementary material for: A high density of ultra-processed food, alcohol & tobacco retail stores, and social inequalities are associated with higher mortality rates of non-communicable diseases in Mexican adults: 2005 to 2021
Source: PLoS One. 2024 Apr 10;19(4):e0301387. doi: 10.1371/journal.pone.0301387 (PMC11006154; doi:10.1371/journal.pone.0301387)
Supplement: S1 Data — (CSV) [file pone.0301387.s003.csv]

RENGLON	CLAVE	CLAVE_ENT	NOM_ENT	MUN	SEXO	AÑO	EDAD_QUIN	POB
1	1001	1	Aguascalientes	Aguascalientes	Mujeres	2015	pobm_00_04	39403
2	1001	1	Aguascalientes	Aguascalientes	Mujeres	2016	pobm_00_04	39204
3	1001	1	Aguascalientes	Aguascalientes	Mujeres	2017	pobm_00_04	38891
4	1001	1	Aguascalientes	Aguascalientes	Mujeres	2018	pobm_00_04	38581
5	1001	1	Aguascalientes	Aguascalientes	Mujeres	2019	pobm_00_04	38272
6	1001	1	Aguascalientes	Aguascalientes	Mujeres	2020	pobm_00_04	37967
7	1001	1	Aguascalientes	Aguascalientes	Mujeres	2021	pobm_00_04	37725
8	1001	1	Aguascalientes	Aguascalientes	Mujeres	2022	pobm_00_04	37508
9	1001	1	Aguascalientes	Aguascalientes	Mujeres	2023	pobm_00_04	37287
10	1001	1	Aguascalientes	Aguascalientes	Mujeres	2024	pobm_00_04	37077
11	1001	1	Aguascalientes	Aguascalientes	Mujeres	2025	pobm_00_04	36870
12	1001	1	Aguascalientes	Aguascalientes	Mujeres	2026	pobm_00_04	36672
13	1001	1	Aguascalientes	Aguascalientes	Mujeres	2027	pobm_00_04	36480
14	1001	1	Aguascalientes	Aguascalientes	Mujeres	2028	pobm_00_04	36296
15	1001	1	Aguascalientes	Aguascalientes	Mujeres	2029	pobm_00_04	36115
16	1001	1	Aguascalientes	Aguascalientes	Mujeres	2030	pobm_00_04	35947
17	1002	1	Aguascalientes	Asientos	Mujeres	2015	pobm_00_04	2605
18	1002	1	Aguascalientes	Asientos	Mujeres	2016	pobm_00_04	2590
19	1002	1	Aguascalientes	Asientos	Mujeres	2017	pobm_00_04	2567
20	1002	1	Aguascalientes	Asientos	Mujeres	2018	pobm_00_04	2544
21	1002	1	Aguascalientes	Asientos	Mujeres	2019	pobm_00_04	2522
22	1002	1	Aguascalientes	Asientos	Mujeres	2020	pobm_00_04	2501
23	1002	1	Aguascalientes	Asientos	Mujeres	2021	pobm_00_04	2484
24	1002	1	Aguascalientes	Asientos	Mujeres	2022	pobm_00_04	2468
25	1002	1	Aguascalientes	Asientos	Mujeres	2023	pobm_00_04	2453
26	1002	1	Aguascalientes	Asientos	Mujeres	2024	pobm_00_04	2438
27	1002	1	Aguascalientes	Asientos	Mujeres	2025	pobm_00_04	2423
28	1002	1	Aguascalientes	Asientos	Mujeres	2026	pobm_00_04	2409
29	1002	1	Aguascalientes	Asientos	Mujeres	2027	pobm_00_04	2396
30	1002	1	Aguascalientes	Asientos	Mujeres	2028	pobm_00_04	2382
31	1002	1	Aguascalientes	Asientos	Mujeres	2029	pobm_00_04	2369
32	1002	1	Aguascalientes	Asientos	Mujeres	2030	pobm_00_04	2356
33	1003	1	Aguascalientes	Calvillo	Mujeres	2015	pobm_00_04	2847
34	1003	1	Aguascalientes	Calvillo	Mujeres	2016	pobm_00_04	2822
35	1003	1	Aguascalientes	Calvillo	Mujeres	2017	pobm_00_04	2791
36	1003	1	Aguascalientes	Calvillo	Mujeres	2018	pobm_00_04	2764
37	1003	1	Aguascalientes	Calvillo	Mujeres	2019	pobm_00_04	2738
38	1003	1	Aguascalientes	Calvillo	Mujeres	2020	pobm_00_04	2715
39	1003	1	Aguascalientes	Calvillo	Mujeres	2021	pobm_00_04	2699
40	1003	1	Aguascalientes	Calvillo	Mujeres	2022	pobm_00_04	2686
41	1003	1	Aguascalientes	Calvillo	Mujeres	2023	pobm_00_04	2676
42	1003	1	Aguascalientes	Calvillo	Mujeres	2024	pobm_00_04	2667
43	1003	1	Aguascalientes	Calvillo	Mujeres	2025	pobm_00_04	2661
44	1003	1	Aguascalientes	Calvillo	Mujeres	2026	pobm_00_04	2657
45	1003	1	Aguascalientes	Calvillo	Mujeres	2027	pobm_00_04	2655
46	1003	1	Aguascalientes	Calvillo	Mujeres	2028	pobm_00_04	2655
47	1003	1	Aguascalientes	Calvillo	Mujeres	2029	pobm_00_04	2657
48	1003	1	Aguascalientes	Calvillo	Mujeres	2030	pobm_00_04	2661
49	1004	1	Aguascalientes	Cosío	Mujeres	2015	pobm_00_04	844
50	1004	1	Aguascalientes	Cosío	Mujeres	2016	pobm_00_04	835
51	1004	1	Aguascalientes	Cosío	Mujeres	2017	pobm_00_04	824
52	1004	1	Aguascalientes	Cosío	Mujeres	2018	pobm_00_04	814
53	1004	1	Aguascalientes	Cosío	Mujeres	2019	pobm_00_04	803
54	1004	1	Aguascalientes	Cosío	Mujeres	2020	pobm_00_04	794
55	1004	1	Aguascalientes	Cosío	Mujeres	2021	pobm_00_04	786
56	1004	1	Aguascalientes	Cosío	Mujeres	2022	pobm_00_04	779
57	1004	1	Aguascalientes	Cosío	Mujeres	2023	pobm_00_04	773
58	1004	1	Aguascalientes	Cosío	Mujeres	2024	pobm_00_04	767
59	1004	1	Aguascalientes	Cosío	Mujeres	2025	pobm_00_04	763
60	1004	1	Aguascalientes	Cosío	Mujeres	2026	pobm_00_04	759
61	1004	1	Aguascalientes	Cosío	Mujeres	2027	pobm_00_04	756
62	1004	1	Aguascalientes	Cosío	Mujeres	2028	pobm_00_04	753
63	1004	1	Aguascalientes	Cosío	Mujeres	2029	pobm_00_04	752
64	1004	1	Aguascalientes	Cosío	Mujeres	2030	pobm_00_04	752
65	1005	1	Aguascalientes	Jesús María	Mujeres	2015	pobm_00_04	6322
66	1005	1	Aguascalientes	Jesús María	Mujeres	2016	pobm_00_04	6357
67	1005	1	Aguascalientes	Jesús María	Mujeres	2017	pobm_00_04	6366
68	1005	1	Aguascalientes	Jesús María	Mujeres	2018	pobm_00_04	6367
69	1005	1	Aguascalientes	Jesús María	Mujeres	2019	pobm_00_04	6359
70	1005	1	Aguascalientes	Jesús María	Mujeres	2020	pobm_00_04	6344
71	1005	1	Aguascalientes	Jesús María	Mujeres	2021	pobm_00_04	6328
72	1005	1	Aguascalientes	Jesús María	Mujeres	2022	pobm_00_04	6307
73	1005	1	Aguascalientes	Jesús María	Mujeres	2023	pobm_00_04	6274
74	1005	1	Aguascalientes	Jesús María	Mujeres	2024	pobm_00_04	6231
75	1005	1	Aguascalientes	Jesús María	Mujeres	2025	pobm_00_04	6177
76	1005	1	Aguascalientes	Jesús María	Mujeres	2026	pobm_00_04	6111
77	1005	1	Aguascalientes	Jesús María	Mujeres	2027	pobm_00_04	6033
78	1005	1	Aguascalientes	Jesús María	Mujeres	2028	pobm_00_04	5941
79	1005	1	Aguascalientes	Jesús María	Mujeres	2029	pobm_00_04	5835
80	1005	1	Aguascalientes	Jesús María	Mujeres	2030	pobm_00_04	5714
81	1006	1	Aguascalientes	Pabellón de Arteaga	Mujeres	2015	pobm_00_04	2527
82	1006	1	Aguascalientes	Pabellón de Arteaga	Mujeres	2016	pobm_00_04	2519
83	1006	1	Aguascalientes	Pabellón de Arteaga	Mujeres	2017	pobm_00_04	2503
84	1006	1	Aguascalientes	Pabellón de Arteaga	Mujeres	2018	pobm_00_04	2487
85	1006	1	Aguascalientes	Pabellón de Arteaga	Mujeres	2019	pobm_00_04	2470
86	1006	1	Aguascalientes	Pabellón de Arteaga	Mujeres	2020	pobm_00_04	2453
87	1006	1	Aguascalientes	Pabellón de Arteaga	Mujeres	2021	pobm_00_04	2439
88	1006	1	Aguascalientes	Pabellón de Arteaga	Mujeres	2022	pobm_00_04	2426
89	1006	1	Aguascalientes	Pabellón de Arteaga	Mujeres	2023	pobm_00_04	2412
90	1006	1	Aguascalientes	Pabellón de Arteaga	Mujeres	2024	pobm_00_04	2398
91	1006	1	Aguascalientes	Pabellón de Arteaga	Mujeres	2025	pobm_00_04	2384
92	1006	1	Aguascalientes	Pabellón de Arteaga	Mujeres	2026	pobm_00_04	2369
93	1006	1	Aguascalientes	Pabellón de Arteaga	Mujeres	2027	pobm_00_04	2353
94	1006	1	Aguascalientes	Pabellón de Arteaga	Mujeres	2028	pobm_00_04	2337
95	1006	1	Aguascalientes	Pabellón de Arteaga	Mujeres	2029	pobm_00_04	2321
96	1006	1	Aguascalientes	Pabellón de Arteaga	Mujeres	2030	pobm_00_04	2304
97	1007	1	Aguascalientes	Rincón de Romos	Mujeres	2015	pobm_00_04	2877
98	1007	1	Aguascalientes	Rincón de Romos	Mujeres	2016	pobm_00_04	2858
99	1007	1	Aguascalientes	Rincón de Romos	Mujeres	2017	pobm_00_04	2831
100	1007	1	Aguascalientes	Rincón de Romos	Mujeres	2018	pobm_00_04	2805
101	1007	1	Aguascalientes	Rincón de Romos	Mujeres	2019	pobm_00_04	2779
102	1007	1	Aguascalientes	Rincón de Romos	Mujeres	2020	pobm_00_04	2755
103	1007	1	Aguascalientes	Rincón de Romos	Mujeres	2021	pobm_00_04	2735
104	1007	1	Aguascalientes	Rincón de Romos	Mujeres	2022	pobm_00_04	2717
105	1007	1	Aguascalientes	Rincón de Romos	Mujeres	2023	pobm_00_04	2700
106	1007	1	Aguascalientes	Rincón de Romos	Mujeres	2024	pobm_00_04	2683
107	1007	1	Aguascalientes	Rincón de Romos	Mujeres	2025	pobm_00_04	2668
108	1007	1	Aguascalientes	Rincón de Romos	Mujeres	2026	pobm_00_04	2653
109	1007	1	Aguascalientes	Rincón de Romos	Mujeres	2027	pobm_00_04	2640
110	1007	1	Aguascalientes	Rincón de Romos	Mujeres	2028	pobm_00_04	2627
111	1007	1	Aguascalientes	Rincón de Romos	Mujeres	2029	pobm_00_04	2616
112	1007	1	Aguascalientes	Rincón de Romos	Mujeres	2030	pobm_00_04	2605
113	1008	1	Aguascalientes	San José de Gracia	Mujeres	2015	pobm_00_04	496
114	1008	1	Aguascalientes	San José de Gracia	Mujeres	2016	pobm_00_04	492
115	1008	1	Aguascalientes	San José de Gracia	Mujeres	2017	pobm_00_04	488
116	1008	1	Aguascalientes	San José de Gracia	Mujeres	2018	pobm_00_04	483
117	1008	1	Aguascalientes	San José de Gracia	Mujeres	2019	pobm_00_04	479
118	1008	1	Aguascalientes	San José de Gracia	Mujeres	2020	pobm_00_04	476
119	1008	1	Aguascalientes	San José de Gracia	Mujeres	2021	pobm_00_04	473
120	1008	1	Aguascalientes	San José de Gracia	Mujeres	2022	pobm_00_04	472
121	1008	1	Aguascalientes	San José de Gracia	Mujeres	2023	pobm_00_04	470
122	1008	1	Aguascalientes	San José de Gracia	Mujeres	2024	pobm_00_04	470
123	1008	1	Aguascalientes	San José de Gracia	Mujeres	2025	pobm_00_04	469
124	1008	1	Aguascalientes	San José de Gracia	Mujeres	2026	pobm_00_04	470
125	1008	1	Aguascalientes	San José de Gracia	Mujeres	2027	pobm_00_04	471
126	1008	1	Aguascalientes	San José de Gracia	Mujeres	2028	pobm_00_04	472
127	1008	1	Aguascalientes	San José de Gracia	Mujeres	2029	pobm_00_04	475
128	1008	1	Aguascalientes	San José de Gracia	Mujeres	2030	pobm_00_04	477
129	1009	1	Aguascalientes	Tepezalá	Mujeres	2015	pobm_00_04	1147
130	1009	1	Aguascalientes	Tepezalá	Mujeres	2016	pobm_00_04	1144
131	1009	1	Aguascalientes	Tepezalá	Mujeres	2017	pobm_00_04	1138
132	1009	1	Aguascalientes	Tepezalá	Mujeres	2018	pobm_00_04	1132
133	1009	1	Aguascalientes	Tepezalá	Mujeres	2019	pobm_00_04	1127
134	1009	1	Aguascalientes	Tepezalá	Mujeres	2020	pobm_00_04	1122
135	1009	1	Aguascalientes	Tepezalá	Mujeres	2021	pobm_00_04	1118
136	1009	1	Aguascalientes	Tepezalá	Mujeres	2022	pobm_00_04	1115
137	1009	1	Aguascalientes	Tepezalá	Mujeres	2023	pobm_00_04	1113
138	1009	1	Aguascalientes	Tepezalá	Mujeres	2024	pobm_00_04	1110
139	1009	1	Aguascalientes	Tepezalá	Mujeres	2025	pobm_00_04	1107
140	1009	1	Aguascalientes	Tepezalá	Mujeres	2026	pobm_00_04	1104
141	1009	1	Aguascalientes	Tepezalá	Mujeres	2027	pobm_00_04	1100
142	1009	1	Aguascalientes	Tepezalá	Mujeres	2028	pobm_00_04	1097
143	1009	1	Aguascalientes	Tepezalá	Mujeres	2029	pobm_00_04	1093
144	1009	1	Aguascalientes	Tepezalá	Mujeres	2030	pobm_00_04	1089
145	1010	1	Aguascalientes	El Llano	Mujeres	2015	pobm_00_04	1037
146	1010	1	Aguascalientes	El Llano	Mujeres	2016	pobm_00_04	1027
147	1010	1	Aguascalientes	El Llano	Mujeres	2017	pobm_00_04	1015
148	1010	1	Aguascalientes	El Llano	Mujeres	2018	pobm_00_04	1004
149	1010	1	Aguascalientes	El Llano	Mujeres	2019	pobm_00_04	993
150	1010	1	Aguascalientes	El Llano	Mujeres	2020	pobm_00_04	982
151	1010	1	Aguascalientes	El Llano	Mujeres	2021	pobm_00_04	974
152	1010	1	Aguascalientes	El Llano	Mujeres	2022	pobm_00_04	968
153	1010	1	Aguascalientes	El Llano	Mujeres	2023	pobm_00_04	962
154	1010	1	Aguascalientes	El Llano	Mujeres	2024	pobm_00_04	957
155	1010	1	Aguascalientes	El Llano	Mujeres	2025	pobm_00_04	953
156	1010	1	Aguascalientes	El Llano	Mujeres	2026	pobm_00_04	950
157	1010	1	Aguascalientes	El Llano	Mujeres	2027	pobm_00_04	949
158	1010	1	Aguascalientes	El Llano	Mujeres	2028	pobm_00_04	949
159	1010	1	Aguascalientes	El Llano	Mujeres	2029	pobm_00_04	950
160	1010	1	Aguascalientes	El Llano	Mujeres	2030	pobm_00_04	953
161	1011	1	Aguascalientes	San Francisco de los Romo	Mujeres	2015	pobm_00_04	2677
162	1011	1	Aguascalientes	San Francisco de los Romo	Mujeres	2016	pobm_00_04	2723
163	1011	1	Aguascalientes	San Francisco de los Romo	Mujeres	2017	pobm_00_04	2758
164	1011	1	Aguascalientes	San Francisco de los Romo	Mujeres	2018	pobm_00_04	2787
165	1011	1	Aguascalientes	San Francisco de los Romo	Mujeres	2019	pobm_00_04	2808
166	1011	1	Aguascalientes	San Francisco de los Romo	Mujeres	2020	pobm_00_04	2824
167	1011	1	Aguascalientes	San Francisco de los Romo	Mujeres	2021	pobm_00_04	2837
168	1011	1	Aguascalientes	San Francisco de los Romo	Mujeres	2022	pobm_00_04	2843
169	1011	1	Aguascalientes	San Francisco de los Romo	Mujeres	2023	pobm_00_04	2841
170	1011	1	Aguascalientes	San Francisco de los Romo	Mujeres	2024	pobm_00_04	2829
171	1011	1	Aguascalientes	San Francisco de los Romo	Mujeres	2025	pobm_00_04	2808
172	1011	1	Aguascalientes	San Francisco de los Romo	Mujeres	2026	pobm_00_04	2777
173	1011	1	Aguascalientes	San Francisco de los Romo	Mujeres	2027	pobm_00_04	2734
174	1011	1	Aguascalientes	San Francisco de los Romo	Mujeres	2028	pobm_00_04	2680
175	1011	1	Aguascalientes	San Francisco de los Romo	Mujeres	2029	pobm_00_04	2613
176	1011	1	Aguascalientes	San Francisco de los Romo	Mujeres	2030	pobm_00_04	2532
177	2001	2	Baja California	Ensenada	Mujeres	2015	pobm_00_04	21542
178	2001	2	Baja California	Ensenada	Mujeres	2016	pobm_00_04	21525
179	2001	2	Baja California	Ensenada	Mujeres	2017	pobm_00_04	21583
180	2001	2	Baja California	Ensenada	Mujeres	2018	pobm_00_04	21597
181	2001	2	Baja California	Ensenada	Mujeres	2019	pobm_00_04	21573
182	2001	2	Baja California	Ensenada	Mujeres	2020	pobm_00_04	21519
183	2001	2	Baja California	Ensenada	Mujeres	2021	pobm_00_04	21462
184	2001	2	Baja California	Ensenada	Mujeres	2022	pobm_00_04	21406
185	2001	2	Baja California	Ensenada	Mujeres	2023	pobm_00_04	21341
186	2001	2	Baja California	Ensenada	Mujeres	2024	pobm_00_04	21266
187	2001	2	Baja California	Ensenada	Mujeres	2025	pobm_00_04	21181
188	2001	2	Baja California	Ensenada	Mujeres	2026	pobm_00_04	21084
189	2001	2	Baja California	Ensenada	Mujeres	2027	pobm_00_04	20976
190	2001	2	Baja California	Ensenada	Mujeres	2028	pobm_00_04	20858
191	2001	2	Baja California	Ensenada	Mujeres	2029	pobm_00_04	20730
192	2001	2	Baja California	Ensenada	Mujeres	2030	pobm_00_04	20592
193	2002	2	Baja California	Mexicali	Mujeres	2015	pobm_00_04	42351
194	2002	2	Baja California	Mexicali	Mujeres	2016	pobm_00_04	42306
195	2002	2	Baja California	Mexicali	Mujeres	2017	pobm_00_04	42414
196	2002	2	Baja California	Mexicali	Mujeres	2018	pobm_00_04	42442
197	2002	2	Baja California	Mexicali	Mujeres	2019	pobm_00_04	42398
198	2002	2	Baja California	Mexicali	Mujeres	2020	pobm_00_04	42300
199	2002	2	Baja California	Mexicali	Mujeres	2021	pobm_00_04	42202
200	2002	2	Baja California	Mexicali	Mujeres	2022	pobm_00_04	42105
201	2002	2	Baja California	Mexicali	Mujeres	2023	pobm_00_04	41993
202	2002	2	Baja California	Mexicali	Mujeres	2024	pobm_00_04	41863
203	2002	2	Baja California	Mexicali	Mujeres	2025	pobm_00_04	41712
204	2002	2	Baja California	Mexicali	Mujeres	2026	pobm_00_04	41537
205	2002	2	Baja California	Mexicali	Mujeres	2027	pobm_00_04	41339
206	2002	2	Baja California	Mexicali	Mujeres	2028	pobm_00_04	41116
207	2002	2	Baja California	Mexicali	Mujeres	2029	pobm_00_04	40872
208	2002	2	Baja California	Mexicali	Mujeres	2030	pobm_00_04	40605
209	2003	2	Baja California	Tecate	Mujeres	2015	pobm_00_04	4682
210	2003	2	Baja California	Tecate	Mujeres	2016	pobm_00_04	4662
211	2003	2	Baja California	Tecate	Mujeres	2017	pobm_00_04	4658
212	2003	2	Baja California	Tecate	Mujeres	2018	pobm_00_04	4646
213	2003	2	Baja California	Tecate	Mujeres	2019	pobm_00_04	4627
214	2003	2	Baja California	Tecate	Mujeres	2020	pobm_00_04	4604
215	2003	2	Baja California	Tecate	Mujeres	2021	pobm_00_04	4582
216	2003	2	Baja California	Tecate	Mujeres	2022	pobm_00_04	4563
217	2003	2	Baja California	Tecate	Mujeres	2023	pobm_00_04	4545
218	2003	2	Baja California	Tecate	Mujeres	2024	pobm_00_04	4528
219	2003	2	Baja California	Tecate	Mujeres	2025	pobm_00_04	4513
220	2003	2	Baja California	Tecate	Mujeres	2026	pobm_00_04	4500
221	2003	2	Baja California	Tecate	Mujeres	2027	pobm_00_04	4489
222	2003	2	Baja California	Tecate	Mujeres	2028	pobm_00_04	4481
223	2003	2	Baja California	Tecate	Mujeres	2029	pobm_00_04	4476
224	2003	2	Baja California	Tecate	Mujeres	2030	pobm_00_04	4475
225	2004	2	Baja California	Tijuana	Mujeres	2015	pobm_00_04	74817
226	2004	2	Baja California	Tijuana	Mujeres	2016	pobm_00_04	74521
227	2004	2	Baja California	Tijuana	Mujeres	2017	pobm_00_04	74470
228	2004	2	Baja California	Tijuana	Mujeres	2018	pobm_00_04	74263
229	2004	2	Baja California	Tijuana	Mujeres	2019	pobm_00_04	73918
230	2004	2	Baja California	Tijuana	Mujeres	2020	pobm_00_04	73476
231	2004	2	Baja California	Tijuana	Mujeres	2021	pobm_00_04	73036
232	2004	2	Baja California	Tijuana	Mujeres	2022	pobm_00_04	72613
233	2004	2	Baja California	Tijuana	Mujeres	2023	pobm_00_04	72182
234	2004	2	Baja California	Tijuana	Mujeres	2024	pobm_00_04	71745
235	2004	2	Baja California	Tijuana	Mujeres	2025	pobm_00_04	71303
236	2004	2	Baja California	Tijuana	Mujeres	2026	pobm_00_04	70861
237	2004	2	Baja California	Tijuana	Mujeres	2027	pobm_00_04	70428
238	2004	2	Baja California	Tijuana	Mujeres	2028	pobm_00_04	70009
239	2004	2	Baja California	Tijuana	Mujeres	2029	pobm_00_04	69609
240	2004	2	Baja California	Tijuana	Mujeres	2030	pobm_00_04	69241
241	2005	2	Baja California	Playas de Rosarito	Mujeres	2015	pobm_00_04	4410
242	2005	2	Baja California	Playas de Rosarito	Mujeres	2016	pobm_00_04	4394
243	2005	2	Baja California	Playas de Rosarito	Mujeres	2017	pobm_00_04	4393
244	2005	2	Baja California	Playas de Rosarito	Mujeres	2018	pobm_00_04	4381
245	2005	2	Baja California	Playas de Rosarito	Mujeres	2019	pobm_00_04	4359
246	2005	2	Baja California	Playas de Rosarito	Mujeres	2020	pobm_00_04	4333
247	2005	2	Baja California	Playas de Rosarito	Mujeres	2021	pobm_00_04	4306
248	2005	2	Baja California	Playas de Rosarito	Mujeres	2022	pobm_00_04	4280
249	2005	2	Baja California	Playas de Rosarito	Mujeres	2023	pobm_00_04	4255
250	2005	2	Baja California	Playas de Rosarito	Mujeres	2024	pobm_00_04	4230
251	2005	2	Baja California	Playas de Rosarito	Mujeres	2025	pobm_00_04	4207
252	2005	2	Baja California	Playas de Rosarito	Mujeres	2026	pobm_00_04	4186
253	2005	2	Baja California	Playas de Rosarito	Mujeres	2027	pobm_00_04	4167
254	2005	2	Baja California	Playas de Rosarito	Mujeres	2028	pobm_00_04	4152
255	2005	2	Baja California	Playas de Rosarito	Mujeres	2029	pobm_00_04	4141
256	2005	2	Baja California	Playas de Rosarito	Mujeres	2030	pobm_00_04	4135
257	3001	3	Baja California Sur	Comondú	Mujeres	2015	pobm_00_04	3174
258	3001	3	Baja California Sur	Comondú	Mujeres	2016	pobm_00_04	3167
259	3001	3	Baja California Sur	Comondú	Mujeres	2017	pobm_00_04	3167
260	3001	3	Baja California Sur	Comondú	Mujeres	2018	pobm_00_04	3164
261	3001	3	Baja California Sur	Comondú	Mujeres	2019	pobm_00_04	3160
262	3001	3	Baja California Sur	Comondú	Mujeres	2020	pobm_00_04	3157
263	3001	3	Baja California Sur	Comondú	Mujeres	2021	pobm_00_04	3157
264	3001	3	Baja California Sur	Comondú	Mujeres	2022	pobm_00_04	3163
265	3001	3	Baja California Sur	Comondú	Mujeres	2023	pobm_00_04	3175
266	3001	3	Baja California Sur	Comondú	Mujeres	2024	pobm_00_04	3193
267	3001	3	Baja California Sur	Comondú	Mujeres	2025	pobm_00_04	3217
268	3001	3	Baja California Sur	Comondú	Mujeres	2026	pobm_00_04	3248
269	3001	3	Baja California Sur	Comondú	Mujeres	2027	pobm_00_04	3285
270	3001	3	Baja California Sur	Comondú	Mujeres	2028	pobm_00_04	3331
271	3001	3	Baja California Sur	Comondú	Mujeres	2029	pobm_00_04	3384
272	3001	3	Baja California Sur	Comondú	Mujeres	2030	pobm_00_04	3446
273	3002	3	Baja California Sur	Mulegé	Mujeres	2015	pobm_00_04	2932
274	3002	3	Baja California Sur	Mulegé	Mujeres	2016	pobm_00_04	2932
275	3002	3	Baja California Sur	Mulegé	Mujeres	2017	pobm_00_04	2934
276	3002	3	Baja California Sur	Mulegé	Mujeres	2018	pobm_00_04	2933
277	3002	3	Baja California Sur	Mulegé	Mujeres	2019	pobm_00_04	2926
278	3002	3	Baja California Sur	Mulegé	Mujeres	2020	pobm_00_04	2919
279	3002	3	Baja California Sur	Mulegé	Mujeres	2021	pobm_00_04	2912
280	3002	3	Baja California Sur	Mulegé	Mujeres	2022	pobm_00_04	2909
281	3002	3	Baja California Sur	Mulegé	Mujeres	2023	pobm_00_04	2911
282	3002	3	Baja California Sur	Mulegé	Mujeres	2024	pobm_00_04	2918
283	3002	3	Baja California Sur	Mulegé	Mujeres	2025	pobm_00_04	2930
284	3002	3	Baja California Sur	Mulegé	Mujeres	2026	pobm_00_04	2948
285	3002	3	Baja California Sur	Mulegé	Mujeres	2027	pobm_00_04	2972
286	3002	3	Baja California Sur	Mulegé	Mujeres	2028	pobm_00_04	3003
287	3002	3	Baja California Sur	Mulegé	Mujeres	2029	pobm_00_04	3042
288	3002	3	Baja California Sur	Mulegé	Mujeres	2030	pobm_00_04	3090
289	3003	3	Baja California Sur	La Paz	Mujeres	2015	pobm_00_04	10955
290	3003	3	Baja California Sur	La Paz	Mujeres	2016	pobm_00_04	11033
291	3003	3	Baja California Sur	La Paz	Mujeres	2017	pobm_00_04	11119
292	3003	3	Baja California Sur	La Paz	Mujeres	2018	pobm_00_04	11183
293	3003	3	Baja California Sur	La Paz	Mujeres	2019	pobm_00_04	11227
294	3003	3	Baja California Sur	La Paz	Mujeres	2020	pobm_00_04	11261
295	3003	3	Baja California Sur	La Paz	Mujeres	2021	pobm_00_04	11291
296	3003	3	Baja California Sur	La Paz	Mujeres	2022	pobm_00_04	11328
297	3003	3	Baja California Sur	La Paz	Mujeres	2023	pobm_00_04	11374
298	3003	3	Baja California Sur	La Paz	Mujeres	2024	pobm_00_04	11431
299	3003	3	Baja California Sur	La Paz	Mujeres	2025	pobm_00_04	11499
300	3003	3	Baja California Sur	La Paz	Mujeres	2026	pobm_00_04	11579
301	3003	3	Baja California Sur	La Paz	Mujeres	2027	pobm_00_04	11671
302	3003	3	Baja California Sur	La Paz	Mujeres	2028	pobm_00_04	11777
303	3003	3	Baja California Sur	La Paz	Mujeres	2029	pobm_00_04	11900
304	3003	3	Baja California Sur	La Paz	Mujeres	2030	pobm_00_04	12042
305	3008	3	Baja California Sur	Los Cabos	Mujeres	2015	pobm_00_04	14840
306	3008	3	Baja California Sur	Los Cabos	Mujeres	2016	pobm_00_04	15245
307	3008	3	Baja California Sur	Los Cabos	Mujeres	2017	pobm_00_04	15633
308	3008	3	Baja California Sur	Los Cabos	Mujeres	2018	pobm_00_04	15957
309	3008	3	Baja California Sur	Los Cabos	Mujeres	2019	pobm_00_04	16221
310	3008	3	Baja California Sur	Los Cabos	Mujeres	2020	pobm_00_04	16426
311	3008	3	Baja California Sur	Los Cabos	Mujeres	2021	pobm_00_04	16583
312	3008	3	Baja California Sur	Los Cabos	Mujeres	2022	pobm_00_04	16709
313	3008	3	Baja California Sur	Los Cabos	Mujeres	2023	pobm_00_04	16801
314	3008	3	Baja California Sur	Los Cabos	Mujeres	2024	pobm_00_04	16862
315	3008	3	Baja California Sur	Los Cabos	Mujeres	2025	pobm_00_04	16890
316	3008	3	Baja California Sur	Los Cabos	Mujeres	2026	pobm_00_04	16878
317	3008	3	Baja California Sur	Los Cabos	Mujeres	2027	pobm_00_04	16828
318	3008	3	Baja California Sur	Los Cabos	Mujeres	2028	pobm_00_04	16738
319	3008	3	Baja California Sur	Los Cabos	Mujeres	2029	pobm_00_04	16604
320	3008	3	Baja California Sur	Los Cabos	Mujeres	2030	pobm_00_04	16425
321	3009	3	Baja California Sur	Loreto	Mujeres	2015	pobm_00_04	789
322	3009	3	Baja California Sur	Loreto	Mujeres	2016	pobm_00_04	802
323	3009	3	Baja California Sur	Loreto	Mujeres	2017	pobm_00_04	815
324	3009	3	Baja California Sur	Loreto	Mujeres	2018	pobm_00_04	825
325	3009	3	Baja California Sur	Loreto	Mujeres	2019	pobm_00_04	833
326	3009	3	Baja California Sur	Loreto	Mujeres	2020	pobm_00_04	840
327	3009	3	Baja California Sur	Loreto	Mujeres	2021	pobm_00_04	845
328	3009	3	Baja California Sur	Loreto	Mujeres	2022	pobm_00_04	850
329	3009	3	Baja California Sur	Loreto	Mujeres	2023	pobm_00_04	856
330	3009	3	Baja California Sur	Loreto	Mujeres	2024	pobm_00_04	860
331	3009	3	Baja California Sur	Loreto	Mujeres	2025	pobm_00_04	863
332	3009	3	Baja California Sur	Loreto	Mujeres	2026	pobm_00_04	866
333	3009	3	Baja California Sur	Loreto	Mujeres	2027	pobm_00_04	869
334	3009	3	Baja California Sur	Loreto	Mujeres	2028	pobm_00_04	871
335	3009	3	Baja California Sur	Loreto	Mujeres	2029	pobm_00_04	873
336	3009	3	Baja California Sur	Loreto	Mujeres	2030	pobm_00_04	874
337	4001	4	Campeche	Calkiní	Mujeres	2015	pobm_00_04	2593
338	4001	4	Campeche	Calkiní	Mujeres	2016	pobm_00_04	2621
339	4001	4	Campeche	Calkiní	Mujeres	2017	pobm_00_04	2632
340	4001	4	Campeche	Calkiní	Mujeres	2018	pobm_00_04	2636
341	4001	4	Campeche	Calkiní	Mujeres	2019	pobm_00_04	2633
342	4001	4	Campeche	Calkiní	Mujeres	2020	pobm_00_04	2624
343	4001	4	Campeche	Calkiní	Mujeres	2021	pobm_00_04	2618
344	4001	4	Campeche	Calkiní	Mujeres	2022	pobm_00_04	2615
345	4001	4	Campeche	Calkiní	Mujeres	2023	pobm_00_04	2612
346	4001	4	Campeche	Calkiní	Mujeres	2024	pobm_00_04	2607
347	4001	4	Campeche	Calkiní	Mujeres	2025	pobm_00_04	2602
348	4001	4	Campeche	Calkiní	Mujeres	2026	pobm_00_04	2596
349	4001	4	Campeche	Calkiní	Mujeres	2027	pobm_00_04	2589
350	4001	4	Campeche	Calkiní	Mujeres	2028	pobm_00_04	2583
351	4001	4	Campeche	Calkiní	Mujeres	2029	pobm_00_04	2577
352	4001	4	Campeche	Calkiní	Mujeres	2030	pobm_00_04	2571
353	4002	4	Campeche	Campeche	Mujeres	2015	pobm_00_04	12065
354	4002	4	Campeche	Campeche	Mujeres	2016	pobm_00_04	12208
355	4002	4	Campeche	Campeche	Mujeres	2017	pobm_00_04	12272
356	4002	4	Campeche	Campeche	Mujeres	2018	pobm_00_04	12298
357	4002	4	Campeche	Campeche	Mujeres	2019	pobm_00_04	12289
358	4002	4	Campeche	Campeche	Mujeres	2020	pobm_00_04	12250
359	4002	4	Campeche	Campeche	Mujeres	2021	pobm_00_04	12217
360	4002	4	Campeche	Campeche	Mujeres	2022	pobm_00_04	12204
361	4002	4	Campeche	Campeche	Mujeres	2023	pobm_00_04	12183
362	4002	4	Campeche	Campeche	Mujeres	2024	pobm_00_04	12157
363	4002	4	Campeche	Campeche	Mujeres	2025	pobm_00_04	12123
364	4002	4	Campeche	Campeche	Mujeres	2026	pobm_00_04	12090
365	4002	4	Campeche	Campeche	Mujeres	2027	pobm_00_04	12049
366	4002	4	Campeche	Campeche	Mujeres	2028	pobm_00_04	12009
367	4002	4	Campeche	Campeche	Mujeres	2029	pobm_00_04	11969
368	4002	4	Campeche	Campeche	Mujeres	2030	pobm_00_04	11933
369	4003	4	Campeche	Carmen	Mujeres	2015	pobm_00_04	11913
370	4003	4	Campeche	Carmen	Mujeres	2016	pobm_00_04	12055
371	4003	4	Campeche	Carmen	Mujeres	2017	pobm_00_04	12120
372	4003	4	Campeche	Carmen	Mujeres	2018	pobm_00_04	12148
373	4003	4	Campeche	Carmen	Mujeres	2019	pobm_00_04	12140
374	4003	4	Campeche	Carmen	Mujeres	2020	pobm_00_04	12104
375	4003	4	Campeche	Carmen	Mujeres	2021	pobm_00_04	12075
376	4003	4	Campeche	Carmen	Mujeres	2022	pobm_00_04	12066
377	4003	4	Campeche	Carmen	Mujeres	2023	pobm_00_04	12051
378	4003	4	Campeche	Carmen	Mujeres	2024	pobm_00_04	12030
379	4003	4	Campeche	Carmen	Mujeres	2025	pobm_00_04	12005
380	4003	4	Campeche	Carmen	Mujeres	2026	pobm_00_04	11977
381	4003	4	Campeche	Carmen	Mujeres	2027	pobm_00_04	11948
382	4003	4	Campeche	Carmen	Mujeres	2028	pobm_00_04	11919
383	4003	4	Campeche	Carmen	Mujeres	2029	pobm_00_04	11892
384	4003	4	Campeche	Carmen	Mujeres	2030	pobm_00_04	11869
385	4004	4	Campeche	Champotón	Mujeres	2015	pobm_00_04	4547
386	4004	4	Campeche	Champotón	Mujeres	2016	pobm_00_04	4592
387	4004	4	Campeche	Champotón	Mujeres	2017	pobm_00_04	4611
388	4004	4	Campeche	Champotón	Mujeres	2018	pobm_00_04	4619
389	4004	4	Campeche	Champotón	Mujeres	2019	pobm_00_04	4617
390	4004	4	Campeche	Champotón	Mujeres	2020	pobm_00_04	4608
391	4004	4	Campeche	Champotón	Mujeres	2021	pobm_00_04	4605
392	4004	4	Campeche	Champotón	Mujeres	2022	pobm_00_04	4613
393	4004	4	Campeche	Champotón	Mujeres	2023	pobm_00_04	4620
394	4004	4	Campeche	Champotón	Mujeres	2024	pobm_00_04	4627
395	4004	4	Campeche	Champotón	Mujeres	2025	pobm_00_04	4635
396	4004	4	Campeche	Champotón	Mujeres	2026	pobm_00_04	4642
397	4004	4	Campeche	Champotón	Mujeres	2027	pobm_00_04	4651
398	4004	4	Campeche	Champotón	Mujeres	2028	pobm_00_04	4662
399	4004	4	Campeche	Champotón	Mujeres	2029	pobm_00_04	4673
400	4004	4	Campeche	Champotón	Mujeres	2030	pobm_00_04	4687
401	4005	4	Campeche	Hecelchakán	Mujeres	2015	pobm_00_04	1583
402	4005	4	Campeche	Hecelchakán	Mujeres	2016	pobm_00_04	1609
403	4005	4	Campeche	Hecelchakán	Mujeres	2017	pobm_00_04	1623
404	4005	4	Campeche	Hecelchakán	Mujeres	2018	pobm_00_04	1633
405	4005	4	Campeche	Hecelchakán	Mujeres	2019	pobm_00_04	1638
406	4005	4	Campeche	Hecelchakán	Mujeres	2020	pobm_00_04	1638
407	4005	4	Campeche	Hecelchakán	Mujeres	2021	pobm_00_04	1638
408	4005	4	Campeche	Hecelchakán	Mujeres	2022	pobm_00_04	1641
409	4005	4	Campeche	Hecelchakán	Mujeres	2023	pobm_00_04	1641
410	4005	4	Campeche	Hecelchakán	Mujeres	2024	pobm_00_04	1640
411	4005	4	Campeche	Hecelchakán	Mujeres	2025	pobm_00_04	1638
412	4005	4	Campeche	Hecelchakán	Mujeres	2026	pobm_00_04	1633
413	4005	4	Campeche	Hecelchakán	Mujeres	2027	pobm_00_04	1628
414	4005	4	Campeche	Hecelchakán	Mujeres	2028	pobm_00_04	1621
415	4005	4	Campeche	Hecelchakán	Mujeres	2029	pobm_00_04	1612
416	4005	4	Campeche	Hecelchakán	Mujeres	2030	pobm_00_04	1602
417	4006	4	Campeche	Hopelchén	Mujeres	2015	pobm_00_04	2293
418	4006	4	Campeche	Hopelchén	Mujeres	2016	pobm_00_04	2320
419	4006	4	Campeche	Hopelchén	Mujeres	2017	pobm_00_04	2334
420	4006	4	Campeche	Hopelchén	Mujeres	2018	pobm_00_04	2343
421	4006	4	Campeche	Hopelchén	Mujeres	2019	pobm_00_04	2347
422	4006	4	Campeche	Hopelchén	Mujeres	2020	pobm_00_04	2347
423	4006	4	Campeche	Hopelchén	Mujeres	2021	pobm_00_04	2350
424	4006	4	Campeche	Hopelchén	Mujeres	2022	pobm_00_04	2357
425	4006	4	Campeche	Hopelchén	Mujeres	2023	pobm_00_04	2364
426	4006	4	Campeche	Hopelchén	Mujeres	2024	pobm_00_04	2370
427	4006	4	Campeche	Hopelchén	Mujeres	2025	pobm_00_04	2376
428	4006	4	Campeche	Hopelchén	Mujeres	2026	pobm_00_04	2381
429	4006	4	Campeche	Hopelchén	Mujeres	2027	pobm_00_04	2386
430	4006	4	Campeche	Hopelchén	Mujeres	2028	pobm_00_04	2390
431	4006	4	Campeche	Hopelchén	Mujeres	2029	pobm_00_04	2394
432	4006	4	Campeche	Hopelchén	Mujeres	2030	pobm_00_04	2397
433	4007	4	Campeche	Palizada	Mujeres	2015	pobm_00_04	456
434	4007	4	Campeche	Palizada	Mujeres	2016	pobm_00_04	458
435	4007	4	Campeche	Palizada	Mujeres	2017	pobm_00_04	458
436	4007	4	Campeche	Palizada	Mujeres	2018	pobm_00_04	457
437	4007	4	Campeche	Palizada	Mujeres	2019	pobm_00_04	454
438	4007	4	Campeche	Palizada	Mujeres	2020	pobm_00_04	451
439	4007	4	Campeche	Palizada	Mujeres	2021	pobm_00_04	449
440	4007	4	Campeche	Palizada	Mujeres	2022	pobm_00_04	448
441	4007	4	Campeche	Palizada	Mujeres	2023	pobm_00_04	447
442	4007	4	Campeche	Palizada	Mujeres	2024	pobm_00_04	446
443	4007	4	Campeche	Palizada	Mujeres	2025	pobm_00_04	446
444	4007	4	Campeche	Palizada	Mujeres	2026	pobm_00_04	446
445	4007	4	Campeche	Palizada	Mujeres	2027	pobm_00_04	447
446	4007	4	Campeche	Palizada	Mujeres	2028	pobm_00_04	448
447	4007	4	Campeche	Palizada	Mujeres	2029	pobm_00_04	449
448	4007	4	Campeche	Palizada	Mujeres	2030	pobm_00_04	452
449	4008	4	Campeche	Tenabo	Mujeres	2015	pobm_00_04	505
450	4008	4	Campeche	Tenabo	Mujeres	2016	pobm_00_04	515
451	4008	4	Campeche	Tenabo	Mujeres	2017	pobm_00_04	522
452	4008	4	Campeche	Tenabo	Mujeres	2018	pobm_00_04	527
453	4008	4	Campeche	Tenabo	Mujeres	2019	pobm_00_04	529
454	4008	4	Campeche	Tenabo	Mujeres	2020	pobm_00_04	530
455	4008	4	Campeche	Tenabo	Mujeres	2021	pobm_00_04	530
456	4008	4	Campeche	Tenabo	Mujeres	2022	pobm_00_04	530
457	4008	4	Campeche	Tenabo	Mujeres	2023	pobm_00_04	528
458	4008	4	Campeche	Tenabo	Mujeres	2024	pobm_00_04	526
459	4008	4	Campeche	Tenabo	Mujeres	2025	pobm_00_04	522
460	4008	4	Campeche	Tenabo	Mujeres	2026	pobm_00_04	517
461	4008	4	Campeche	Tenabo	Mujeres	2027	pobm_00_04	511
462	4008	4	Campeche	Tenabo	Mujeres	2028	pobm_00_04	503
463	4008	4	Campeche	Tenabo	Mujeres	2029	pobm_00_04	494
464	4008	4	Campeche	Tenabo	Mujeres	2030	pobm_00_04	484
465	4009	4	Campeche	Escárcega	Mujeres	2015	pobm_00_04	3141
466	4009	4	Campeche	Escárcega	Mujeres	2016	pobm_00_04	3147
467	4009	4	Campeche	Escárcega	Mujeres	2017	pobm_00_04	3136
468	4009	4	Campeche	Escárcega	Mujeres	2018	pobm_00_04	3118
469	4009	4	Campeche	Escárcega	Mujeres	2019	pobm_00_04	3095
470	4009	4	Campeche	Escárcega	Mujeres	2020	pobm_00_04	3068
471	4009	4	Campeche	Escárcega	Mujeres	2021	pobm_00_04	3047
472	4009	4	Campeche	Escárcega	Mujeres	2022	pobm_00_04	3036
473	4009	4	Campeche	Escárcega	Mujeres	2023	pobm_00_04	3027
474	4009	4	Campeche	Escárcega	Mujeres	2024	pobm_00_04	3021
475	4009	4	Campeche	Escárcega	Mujeres	2025	pobm_00_04	3019
476	4009	4	Campeche	Escárcega	Mujeres	2026	pobm_00_04	3021
477	4009	4	Campeche	Escárcega	Mujeres	2027	pobm_00_04	3028
478	4009	4	Campeche	Escárcega	Mujeres	2028	pobm_00_04	3040
479	4009	4	Campeche	Escárcega	Mujeres	2029	pobm_00_04	3058
480	4009	4	Campeche	Escárcega	Mujeres	2030	pobm_00_04	3081
481	4010	4	Campeche	Calakmul	Mujeres	2015	pobm_00_04	1829
482	4010	4	Campeche	Calakmul	Mujeres	2016	pobm_00_04	1840
483	4010	4	Campeche	Calakmul	Mujeres	2017	pobm_00_04	1840
484	4010	4	Campeche	Calakmul	Mujeres	2018	pobm_00_04	1834
485	4010	4	Campeche	Calakmul	Mujeres	2019	pobm_00_04	1823
486	4010	4	Campeche	Calakmul	Mujeres	2020	pobm_00_04	1807
487	4010	4	Campeche	Calakmul	Mujeres	2021	pobm_00_04	1794
488	4010	4	Campeche	Calakmul	Mujeres	2022	pobm_00_04	1783
489	4010	4	Campeche	Calakmul	Mujeres	2023	pobm_00_04	1772
490	4010	4	Campeche	Calakmul	Mujeres	2024	pobm_00_04	1759
491	4010	4	Campeche	Calakmul	Mujeres	2025	pobm_00_04	1746
492	4010	4	Campeche	Calakmul	Mujeres	2026	pobm_00_04	1732
493	4010	4	Campeche	Calakmul	Mujeres	2027	pobm_00_04	1719
494	4010	4	Campeche	Calakmul	Mujeres	2028	pobm_00_04	1705
495	4010	4	Campeche	Calakmul	Mujeres	2029	pobm_00_04	1692
496	4010	4	Campeche	Calakmul	Mujeres	2030	pobm_00_04	1679
497	4011	4	Campeche	Candelaria	Mujeres	2015	pobm_00_04	2608
498	4011	4	Campeche	Candelaria	Mujeres	2016	pobm_00_04	2643
499	4011	4	Campeche	Candelaria	Mujeres	2017	pobm_00_04	2662
500	4011	4	Campeche	Candelaria	Mujeres	2018	pobm_00_04	2673
501	4011	4	Campeche	Candelaria	Mujeres	2019	pobm_00_04	2677
502	4011	4	Campeche	Candelaria	Mujeres	2020	pobm_00_04	2676
503	4011	4	Campeche	Candelaria	Mujeres	2021	pobm_00_04	2677
504	4011	4	Campeche	Candelaria	Mujeres	2022	pobm_00_04	2683
505	4011	4	Campeche	Candelaria	Mujeres	2023	pobm_00_04	2689
506	4011	4	Campeche	Candelaria	Mujeres	2024	pobm_00_04	2693
507	4011	4	Campeche	Candelaria	Mujeres	2025	pobm_00_04	2698
508	4011	4	Campeche	Candelaria	Mujeres	2026	pobm_00_04	2700
509	4011	4	Campeche	Candelaria	Mujeres	2027	pobm_00_04	2704
510	4011	4	Campeche	Candelaria	Mujeres	2028	pobm_00_04	2708
511	4011	4	Campeche	Candelaria	Mujeres	2029	pobm_00_04	2713
512	4011	4	Campeche	Candelaria	Mujeres	2030	pobm_00_04	2718
513	5001	5	Coahuila	Abasolo	Mujeres	2015	pobm_00_04	38
514	5001	5	Coahuila	Abasolo	Mujeres	2016	pobm_00_04	38
515	5001	5	Coahuila	Abasolo	Mujeres	2017	pobm_00_04	38
516	5001	5	Coahuila	Abasolo	Mujeres	2018	pobm_00_04	38
517	5001	5	Coahuila	Abasolo	Mujeres	2019	pobm_00_04	38
518	5001	5	Coahuila	Abasolo	Mujeres	2020	pobm_00_04	38
519	5001	5	Coahuila	Abasolo	Mujeres	2021	pobm_00_04	38
520	5001	5	Coahuila	Abasolo	Mujeres	2022	pobm_00_04	38
521	5001	5	Coahuila	Abasolo	Mujeres	2023	pobm_00_04	38
522	5001	5	Coahuila	Abasolo	Mujeres	2024	pobm_00_04	38
523	5001	5	Coahuila	Abasolo	Mujeres	2025	pobm_00_04	38
524	5001	5	Coahuila	Abasolo	Mujeres	2026	pobm_00_04	38
525	5001	5	Coahuila	Abasolo	Mujeres	2027	pobm_00_04	38
526	5001	5	Coahuila	Abasolo	Mujeres	2028	pobm_00_04	38
527	5001	5	Coahuila	Abasolo	Mujeres	2029	pobm_00_04	38
528	5001	5	Coahuila	Abasolo	Mujeres	2030	pobm_00_04	38
529	5002	5	Coahuila	Acuña	Mujeres	2015	pobm_00_04	8302
530	5002	5	Coahuila	Acuña	Mujeres	2016	pobm_00_04	8335
531	5002	5	Coahuila	Acuña	Mujeres	2017	pobm_00_04	8390
532	5002	5	Coahuila	Acuña	Mujeres	2018	pobm_00_04	8421
533	5002	5	Coahuila	Acuña	Mujeres	2019	pobm_00_04	8430
534	5002	5	Coahuila	Acuña	Mujeres	2020	pobm_00_04	8416
535	5002	5	Coahuila	Acuña	Mujeres	2021	pobm_00_04	8366
536	5002	5	Coahuila	Acuña	Mujeres	2022	pobm_00_04	8296
537	5002	5	Coahuila	Acuña	Mujeres	2023	pobm_00_04	8230
538	5002	5	Coahuila	Acuña	Mujeres	2024	pobm_00_04	8167
539	5002	5	Coahuila	Acuña	Mujeres	2025	pobm_00_04	8111
540	5002	5	Coahuila	Acuña	Mujeres	2026	pobm_00_04	8059
541	5002	5	Coahuila	Acuña	Mujeres	2027	pobm_00_04	8016
542	5002	5	Coahuila	Acuña	Mujeres	2028	pobm_00_04	7982
543	5002	5	Coahuila	Acuña	Mujeres	2029	pobm_00_04	7961
544	5002	5	Coahuila	Acuña	Mujeres	2030	pobm_00_04	7952
545	5003	5	Coahuila	Allende	Mujeres	2015	pobm_00_04	1084
546	5003	5	Coahuila	Allende	Mujeres	2016	pobm_00_04	1087
547	5003	5	Coahuila	Allende	Mujeres	2017	pobm_00_04	1095
548	5003	5	Coahuila	Allende	Mujeres	2018	pobm_00_04	1100
549	5003	5	Coahuila	Allende	Mujeres	2019	pobm_00_04	1104
550	5003	5	Coahuila	Allende	Mujeres	2020	pobm_00_04	1106
551	5003	5	Coahuila	Allende	Mujeres	2021	pobm_00_04	1104
552	5003	5	Coahuila	Allende	Mujeres	2022	pobm_00_04	1100
553	5003	5	Coahuila	Allende	Mujeres	2023	pobm_00_04	1098
554	5003	5	Coahuila	Allende	Mujeres	2024	pobm_00_04	1096
555	5003	5	Coahuila	Allende	Mujeres	2025	pobm_00_04	1096
556	5003	5	Coahuila	Allende	Mujeres	2026	pobm_00_04	1097
557	5003	5	Coahuila	Allende	Mujeres	2027	pobm_00_04	1099
558	5003	5	Coahuila	Allende	Mujeres	2028	pobm_00_04	1102
559	5003	5	Coahuila	Allende	Mujeres	2029	pobm_00_04	1107
560	5003	5	Coahuila	Allende	Mujeres	2030	pobm_00_04	1114
561	5004	5	Coahuila	Arteaga	Mujeres	2015	pobm_00_04	1132
562	5004	5	Coahuila	Arteaga	Mujeres	2016	pobm_00_04	1141
563	5004	5	Coahuila	Arteaga	Mujeres	2017	pobm_00_04	1154
564	5004	5	Coahuila	Arteaga	Mujeres	2018	pobm_00_04	1165
565	5004	5	Coahuila	Arteaga	Mujeres	2019	pobm_00_04	1173
566	5004	5	Coahuila	Arteaga	Mujeres	2020	pobm_00_04	1179
567	5004	5	Coahuila	Arteaga	Mujeres	2021	pobm_00_04	1181
568	5004	5	Coahuila	Arteaga	Mujeres	2022	pobm_00_04	1180
569	5004	5	Coahuila	Arteaga	Mujeres	2023	pobm_00_04	1179
570	5004	5	Coahuila	Arteaga	Mujeres	2024	pobm_00_04	1178
571	5004	5	Coahuila	Arteaga	Mujeres	2025	pobm_00_04	1178
572	5004	5	Coahuila	Arteaga	Mujeres	2026	pobm_00_04	1179
573	5004	5	Coahuila	Arteaga	Mujeres	2027	pobm_00_04	1179
574	5004	5	Coahuila	Arteaga	Mujeres	2028	pobm_00_04	1180
575	5004	5	Coahuila	Arteaga	Mujeres	2029	pobm_00_04	1181
576	5004	5	Coahuila	Arteaga	Mujeres	2030	pobm_00_04	1184
577	5005	5	Coahuila	Candela	Mujeres	2015	pobm_00_04	70
578	5005	5	Coahuila	Candela	Mujeres	2016	pobm_00_04	70
579	5005	5	Coahuila	Candela	Mujeres	2017	pobm_00_04	70
580	5005	5	Coahuila	Candela	Mujeres	2018	pobm_00_04	71
581	5005	5	Coahuila	Candela	Mujeres	2019	pobm_00_04	71
582	5005	5	Coahuila	Candela	Mujeres	2020	pobm_00_04	71
583	5005	5	Coahuila	Candela	Mujeres	2021	pobm_00_04	71
584	5005	5	Coahuila	Candela	Mujeres	2022	pobm_00_04	70
585	5005	5	Coahuila	Candela	Mujeres	2023	pobm_00_04	70
586	5005	5	Coahuila	Candela	Mujeres	2024	pobm_00_04	70
587	5005	5	Coahuila	Candela	Mujeres	2025	pobm_00_04	69
588	5005	5	Coahuila	Candela	Mujeres	2026	pobm_00_04	69
589	5005	5	Coahuila	Candela	Mujeres	2027	pobm_00_04	69
590	5005	5	Coahuila	Candela	Mujeres	2028	pobm_00_04	68
591	5005	5	Coahuila	Candela	Mujeres	2029	pobm_00_04	68
592	5005	5	Coahuila	Candela	Mujeres	2030	pobm_00_04	68
593	5006	5	Coahuila	Castaños	Mujeres	2015	pobm_00_04	1367
594	5006	5	Coahuila	Castaños	Mujeres	2016	pobm_00_04	1385
595	5006	5	Coahuila	Castaños	Mujeres	2017	pobm_00_04	1407
596	5006	5	Coahuila	Castaños	Mujeres	2018	pobm_00_04	1426
597	5006	5	Coahuila	Castaños	Mujeres	2019	pobm_00_04	1442
598	5006	5	Coahuila	Castaños	Mujeres	2020	pobm_00_04	1454
599	5006	5	Coahuila	Castaños	Mujeres	2021	pobm_00_04	1460
600	5006	5	Coahuila	Castaños	Mujeres	2022	pobm_00_04	1461
601	5006	5	Coahuila	Castaños	Mujeres	2023	pobm_00_04	1462
602	5006	5	Coahuila	Castaños	Mujeres	2024	pobm_00_04	1462
603	5006	5	Coahuila	Castaños	Mujeres	2025	pobm_00_04	1462
604	5006	5	Coahuila	Castaños	Mujeres	2026	pobm_00_04	1460
605	5006	5	Coahuila	Castaños	Mujeres	2027	pobm_00_04	1458
606	5006	5	Coahuila	Castaños	Mujeres	2028	pobm_00_04	1455
607	5006	5	Coahuila	Castaños	Mujeres	2029	pobm_00_04	1451
608	5006	5	Coahuila	Castaños	Mujeres	2030	pobm_00_04	1446
609	5007	5	Coahuila	Cuatro Ciénegas	Mujeres	2015	pobm_00_04	638
610	5007	5	Coahuila	Cuatro Ciénegas	Mujeres	2016	pobm_00_04	639
611	5007	5	Coahuila	Cuatro Ciénegas	Mujeres	2017	pobm_00_04	642
612	5007	5	Coahuila	Cuatro Ciénegas	Mujeres	2018	pobm_00_04	644
613	5007	5	Coahuila	Cuatro Ciénegas	Mujeres	2019	pobm_00_04	646
614	5007	5	Coahuila	Cuatro Ciénegas	Mujeres	2020	pobm_00_04	646
615	5007	5	Coahuila	Cuatro Ciénegas	Mujeres	2021	pobm_00_04	645
616	5007	5	Coahuila	Cuatro Ciénegas	Mujeres	2022	pobm_00_04	643
617	5007	5	Coahuila	Cuatro Ciénegas	Mujeres	2023	pobm_00_04	642
618	5007	5	Coahuila	Cuatro Ciénegas	Mujeres	2024	pobm_00_04	642
619	5007	5	Coahuila	Cuatro Ciénegas	Mujeres	2025	pobm_00_04	642
620	5007	5	Coahuila	Cuatro Ciénegas	Mujeres	2026	pobm_00_04	644
621	5007	5	Coahuila	Cuatro Ciénegas	Mujeres	2027	pobm_00_04	647
622	5007	5	Coahuila	Cuatro Ciénegas	Mujeres	2028	pobm_00_04	650
623	5007	5	Coahuila	Cuatro Ciénegas	Mujeres	2029	pobm_00_04	655
624	5007	5	Coahuila	Cuatro Ciénegas	Mujeres	2030	pobm_00_04	661
625	5008	5	Coahuila	Escobedo	Mujeres	2015	pobm_00_04	141
626	5008	5	Coahuila	Escobedo	Mujeres	2016	pobm_00_04	143
627	5008	5	Coahuila	Escobedo	Mujeres	2017	pobm_00_04	146
628	5008	5	Coahuila	Escobedo	Mujeres	2018	pobm_00_04	148
629	5008	5	Coahuila	Escobedo	Mujeres	2019	pobm_00_04	151
630	5008	5	Coahuila	Escobedo	Mujeres	2020	pobm_00_04	152
631	5008	5	Coahuila	Escobedo	Mujeres	2021	pobm_00_04	153
632	5008	5	Coahuila	Escobedo	Mujeres	2022	pobm_00_04	154
633	5008	5	Coahuila	Escobedo	Mujeres	2023	pobm_00_04	155
634	5008	5	Coahuila	Escobedo	Mujeres	2024	pobm_00_04	155
635	5008	5	Coahuila	Escobedo	Mujeres	2025	pobm_00_04	155
636	5008	5	Coahuila	Escobedo	Mujeres	2026	pobm_00_04	156
637	5008	5	Coahuila	Escobedo	Mujeres	2027	pobm_00_04	156
638	5008	5	Coahuila	Escobedo	Mujeres	2028	pobm_00_04	155
639	5008	5	Coahuila	Escobedo	Mujeres	2029	pobm_00_04	155
640	5008	5	Coahuila	Escobedo	Mujeres	2030	pobm_00_04	154
641	5009	5	Coahuila	Francisco I. Madero	Mujeres	2015	pobm_00_04	2903
642	5009	5	Coahuila	Francisco I. Madero	Mujeres	2016	pobm_00_04	2938
643	5009	5	Coahuila	Francisco I. Madero	Mujeres	2017	pobm_00_04	2983
644	5009	5	Coahuila	Francisco I. Madero	Mujeres	2018	pobm_00_04	3021
645	5009	5	Coahuila	Francisco I. Madero	Mujeres	2019	pobm_00_04	3052
646	5009	5	Coahuila	Francisco I. Madero	Mujeres	2020	pobm_00_04	3074
647	5009	5	Coahuila	Francisco I. Madero	Mujeres	2021	pobm_00_04	3083
648	5009	5	Coahuila	Francisco I. Madero	Mujeres	2022	pobm_00_04	3083
649	5009	5	Coahuila	Francisco I. Madero	Mujeres	2023	pobm_00_04	3082
650	5009	5	Coahuila	Francisco I. Madero	Mujeres	2024	pobm_00_04	3079
651	5009	5	Coahuila	Francisco I. Madero	Mujeres	2025	pobm_00_04	3074
652	5009	5	Coahuila	Francisco I. Madero	Mujeres	2026	pobm_00_04	3067
653	5009	5	Coahuila	Francisco I. Madero	Mujeres	2027	pobm_00_04	3057
654	5009	5	Coahuila	Francisco I. Madero	Mujeres	2028	pobm_00_04	3046
655	5009	5	Coahuila	Francisco I. Madero	Mujeres	2029	pobm_00_04	3032
656	5009	5	Coahuila	Francisco I. Madero	Mujeres	2030	pobm_00_04	3015
657	5010	5	Coahuila	Frontera	Mujeres	2015	pobm_00_04	3930
658	5010	5	Coahuila	Frontera	Mujeres	2016	pobm_00_04	3966
659	5010	5	Coahuila	Frontera	Mujeres	2017	pobm_00_04	4016
660	5010	5	Coahuila	Frontera	Mujeres	2018	pobm_00_04	4057
661	5010	5	Coahuila	Frontera	Mujeres	2019	pobm_00_04	4089
662	5010	5	Coahuila	Frontera	Mujeres	2020	pobm_00_04	4111
663	5010	5	Coahuila	Frontera	Mujeres	2021	pobm_00_04	4115
664	5010	5	Coahuila	Frontera	Mujeres	2022	pobm_00_04	4110
665	5010	5	Coahuila	Frontera	Mujeres	2023	pobm_00_04	4105
666	5010	5	Coahuila	Frontera	Mujeres	2024	pobm_00_04	4100
667	5010	5	Coahuila	Frontera	Mujeres	2025	pobm_00_04	4094
668	5010	5	Coahuila	Frontera	Mujeres	2026	pobm_00_04	4088
669	5010	5	Coahuila	Frontera	Mujeres	2027	pobm_00_04	4082
670	5010	5	Coahuila	Frontera	Mujeres	2028	pobm_00_04	4075
671	5010	5	Coahuila	Frontera	Mujeres	2029	pobm_00_04	4069
672	5010	5	Coahuila	Frontera	Mujeres	2030	pobm_00_04	4063
673	5011	5	Coahuila	General Cepeda	Mujeres	2015	pobm_00_04	587
674	5011	5	Coahuila	General Cepeda	Mujeres	2016	pobm_00_04	591
675	5011	5	Coahuila	General Cepeda	Mujeres	2017	pobm_00_04	597
676	5011	5	Coahuila	General Cepeda	Mujeres	2018	pobm_00_04	603
677	5011	5	Coahuila	General Cepeda	Mujeres	2019	pobm_00_04	608
678	5011	5	Coahuila	General Cepeda	Mujeres	2020	pobm_00_04	611
679	5011	5	Coahuila	General Cepeda	Mujeres	2021	pobm_00_04	612
680	5011	5	Coahuila	General Cepeda	Mujeres	2022	pobm_00_04	612
681	5011	5	Coahuila	General Cepeda	Mujeres	2023	pobm_00_04	613
682	5011	5	Coahuila	General Cepeda	Mujeres	2024	pobm_00_04	613
683	5011	5	Coahuila	General Cepeda	Mujeres	2025	pobm_00_04	614
684	5011	5	Coahuila	General Cepeda	Mujeres	2026	pobm_00_04	615
685	5011	5	Coahuila	General Cepeda	Mujeres	2027	pobm_00_04	616
686	5011	5	Coahuila	General Cepeda	Mujeres	2028	pobm_00_04	618
687	5011	5	Coahuila	General Cepeda	Mujeres	2029	pobm_00_04	620
688	5011	5	Coahuila	General Cepeda	Mujeres	2030	pobm_00_04	622
689	5012	5	Coahuila	Guerrero	Mujeres	2015	pobm_00_04	84
690	5012	5	Coahuila	Guerrero	Mujeres	2016	pobm_00_04	83
691	5012	5	Coahuila	Guerrero	Mujeres	2017	pobm_00_04	83
692	5012	5	Coahuila	Guerrero	Mujeres	2018	pobm_00_04	82
693	5012	5	Coahuila	Guerrero	Mujeres	2019	pobm_00_04	82
694	5012	5	Coahuila	Guerrero	Mujeres	2020	pobm_00_04	81
695	5012	5	Coahuila	Guerrero	Mujeres	2021	pobm_00_04	80
696	5012	5	Coahuila	Guerrero	Mujeres	2022	pobm_00_04	79
697	5012	5	Coahuila	Guerrero	Mujeres	2023	pobm_00_04	79
698	5012	5	Coahuila	Guerrero	Mujeres	2024	pobm_00_04	78
699	5012	5	Coahuila	Guerrero	Mujeres	2025	pobm_00_04	78
700	5012	5	Coahuila	Guerrero	Mujeres	2026	pobm_00_04	78
701	5012	5	Coahuila	Guerrero	Mujeres	2027	pobm_00_04	78
702	5012	5	Coahuila	Guerrero	Mujeres	2028	pobm_00_04	78
703	5012	5	Coahuila	Guerrero	Mujeres	2029	pobm_00_04	79
704	5012	5	Coahuila	Guerrero	Mujeres	2030	pobm_00_04	79
705	5013	5	Coahuila	Hidalgo	Mujeres	2015	pobm_00_04	107
706	5013	5	Coahuila	Hidalgo	Mujeres	2016	pobm_00_04	107
707	5013	5	Coahuila	Hidalgo	Mujeres	2017	pobm_00_04	108
708	5013	5	Coahuila	Hidalgo	Mujeres	2018	pobm_00_04	108
709	5013	5	Coahuila	Hidalgo	Mujeres	2019	pobm_00_04	108
710	5013	5	Coahuila	Hidalgo	Mujeres	2020	pobm_00_04	107
711	5013	5	Coahuila	Hidalgo	Mujeres	2021	pobm_00_04	107
712	5013	5	Coahuila	Hidalgo	Mujeres	2022	pobm_00_04	106
713	5013	5	Coahuila	Hidalgo	Mujeres	2023	pobm_00_04	105
714	5013	5	Coahuila	Hidalgo	Mujeres	2024	pobm_00_04	105
715	5013	5	Coahuila	Hidalgo	Mujeres	2025	pobm_00_04	104
716	5013	5	Coahuila	Hidalgo	Mujeres	2026	pobm_00_04	103
717	5013	5	Coahuila	Hidalgo	Mujeres	2027	pobm_00_04	103
718	5013	5	Coahuila	Hidalgo	Mujeres	2028	pobm_00_04	102
719	5013	5	Coahuila	Hidalgo	Mujeres	2029	pobm_00_04	101
720	5013	5	Coahuila	Hidalgo	Mujeres	2030	pobm_00_04	100
721	5014	5	Coahuila	Jiménez	Mujeres	2015	pobm_00_04	520
722	5014	5	Coahuila	Jiménez	Mujeres	2016	pobm_00_04	519
723	5014	5	Coahuila	Jiménez	Mujeres	2017	pobm_00_04	520
724	5014	5	Coahuila	Jiménez	Mujeres	2018	pobm_00_04	520
725	5014	5	Coahuila	Jiménez	Mujeres	2019	pobm_00_04	520
726	5014	5	Coahuila	Jiménez	Mujeres	2020	pobm_00_04	519
727	5014	5	Coahuila	Jiménez	Mujeres	2021	pobm_00_04	517
728	5014	5	Coahuila	Jiménez	Mujeres	2022	pobm_00_04	514
729	5014	5	Coahuila	Jiménez	Mujeres	2023	pobm_00_04	512
730	5014	5	Coahuila	Jiménez	Mujeres	2024	pobm_00_04	511
731	5014	5	Coahuila	Jiménez	Mujeres	2025	pobm_00_04	511
732	5014	5	Coahuila	Jiménez	Mujeres	2026	pobm_00_04	512
733	5014	5	Coahuila	Jiménez	Mujeres	2027	pobm_00_04	514
734	5014	5	Coahuila	Jiménez	Mujeres	2028	pobm_00_04	517
735	5014	5	Coahuila	Jiménez	Mujeres	2029	pobm_00_04	522
736	5014	5	Coahuila	Jiménez	Mujeres	2030	pobm_00_04	528
737	5015	5	Coahuila	Juárez	Mujeres	2015	pobm_00_04	71
738	5015	5	Coahuila	Juárez	Mujeres	2016	pobm_00_04	72
739	5015	5	Coahuila	Juárez	Mujeres	2017	pobm_00_04	72
740	5015	5	Coahuila	Juárez	Mujeres	2018	pobm_00_04	73
741	5015	5	Coahuila	Juárez	Mujeres	2019	pobm_00_04	73
742	5015	5	Coahuila	Juárez	Mujeres	2020	pobm_00_04	73
743	5015	5	Coahuila	Juárez	Mujeres	2021	pobm_00_04	74
744	5015	5	Coahuila	Juárez	Mujeres	2022	pobm_00_04	74
745	5015	5	Coahuila	Juárez	Mujeres	2023	pobm_00_04	74
746	5015	5	Coahuila	Juárez	Mujeres	2024	pobm_00_04	75
747	5015	5	Coahuila	Juárez	Mujeres	2025	pobm_00_04	75
748	5015	5	Coahuila	Juárez	Mujeres	2026	pobm_00_04	76
749	5015	5	Coahuila	Juárez	Mujeres	2027	pobm_00_04	77
750	5015	5	Coahuila	Juárez	Mujeres	2028	pobm_00_04	78
751	5015	5	Coahuila	Juárez	Mujeres	2029	pobm_00_04	80
752	5015	5	Coahuila	Juárez	Mujeres	2030	pobm_00_04	81
753	5016	5	Coahuila	Lamadrid	Mujeres	2015	pobm_00_04	69
754	5016	5	Coahuila	Lamadrid	Mujeres	2016	pobm_00_04	69
755	5016	5	Coahuila	Lamadrid	Mujeres	2017	pobm_00_04	69
756	5016	5	Coahuila	Lamadrid	Mujeres	2018	pobm_00_04	69
757	5016	5	Coahuila	Lamadrid	Mujeres	2019	pobm_00_04	69
758	5016	5	Coahuila	Lamadrid	Mujeres	2020	pobm_00_04	69
759	5016	5	Coahuila	Lamadrid	Mujeres	2021	pobm_00_04	69
760	5016	5	Coahuila	Lamadrid	Mujeres	2022	pobm_00_04	69
761	5016	5	Coahuila	Lamadrid	Mujeres	2023	pobm_00_04	69
762	5016	5	Coahuila	Lamadrid	Mujeres	2024	pobm_00_04	70
763	5016	5	Coahuila	Lamadrid	Mujeres	2025	pobm_00_04	70
764	5016	5	Coahuila	Lamadrid	Mujeres	2026	pobm_00_04	71
765	5016	5	Coahuila	Lamadrid	Mujeres	2027	pobm_00_04	71
766	5016	5	Coahuila	Lamadrid	Mujeres	2028	pobm_00_04	72
767	5016	5	Coahuila	Lamadrid	Mujeres	2029	pobm_00_04	73
768	5016	5	Coahuila	Lamadrid	Mujeres	2030	pobm_00_04	74
769	5017	5	Coahuila	Matamoros	Mujeres	2015	pobm_00_04	5749
770	5017	5	Coahuila	Matamoros	Mujeres	2016	pobm_00_04	5771
771	5017	5	Coahuila	Matamoros	Mujeres	2017	pobm_00_04	5811
772	5017	5	Coahuila	Matamoros	Mujeres	2018	pobm_00_04	5839
773	5017	5	Coahuila	Matamoros	Mujeres	2019	pobm_00_04	5855
774	5017	5	Coahuila	Matamoros	Mujeres	2020	pobm_00_04	5858
775	5017	5	Coahuila	Matamoros	Mujeres	2021	pobm_00_04	5839
776	5017	5	Coahuila	Matamoros	Mujeres	2022	pobm_00_04	5807
777	5017	5	Coahuila	Matamoros	Mujeres	2023	pobm_00_04	5779
778	5017	5	Coahuila	Matamoros	Mujeres	2024	pobm_00_04	5754
779	5017	5	Coahuila	Matamoros	Mujeres	2025	pobm_00_04	5732
780	5017	5	Coahuila	Matamoros	Mujeres	2026	pobm_00_04	5715
781	5017	5	Coahuila	Matamoros	Mujeres	2027	pobm_00_04	5702
782	5017	5	Coahuila	Matamoros	Mujeres	2028	pobm_00_04	5693
783	5017	5	Coahuila	Matamoros	Mujeres	2029	pobm_00_04	5691
784	5017	5	Coahuila	Matamoros	Mujeres	2030	pobm_00_04	5695
785	5018	5	Coahuila	Monclova	Mujeres	2015	pobm_00_04	10411
786	5018	5	Coahuila	Monclova	Mujeres	2016	pobm_00_04	10497
787	5018	5	Coahuila	Monclova	Mujeres	2017	pobm_00_04	10620
788	5018	5	Coahuila	Monclova	Mujeres	2018	pobm_00_04	10725
789	5018	5	Coahuila	Monclova	Mujeres	2019	pobm_00_04	10808
790	5018	5	Coahuila	Monclova	Mujeres	2020	pobm_00_04	10869
791	5018	5	Coahuila	Monclova	Mujeres	2021	pobm_00_04	10888
792	5018	5	Coahuila	Monclova	Mujeres	2022	pobm_00_04	10884
793	5018	5	Coahuila	Monclova	Mujeres	2023	pobm_00_04	10884
794	5018	5	Coahuila	Monclova	Mujeres	2024	pobm_00_04	10887
795	5018	5	Coahuila	Monclova	Mujeres	2025	pobm_00_04	10893
796	5018	5	Coahuila	Monclova	Mujeres	2026	pobm_00_04	10901
797	5018	5	Coahuila	Monclova	Mujeres	2027	pobm_00_04	10913
798	5018	5	Coahuila	Monclova	Mujeres	2028	pobm_00_04	10928
799	5018	5	Coahuila	Monclova	Mujeres	2029	pobm_00_04	10947
800	5018	5	Coahuila	Monclova	Mujeres	2030	pobm_00_04	10972
801	5019	5	Coahuila	Morelos	Mujeres	2015	pobm_00_04	438
802	5019	5	Coahuila	Morelos	Mujeres	2016	pobm_00_04	443
803	5019	5	Coahuila	Morelos	Mujeres	2017	pobm_00_04	449
804	5019	5	Coahuila	Morelos	Mujeres	2018	pobm_00_04	454
805	5019	5	Coahuila	Morelos	Mujeres	2019	pobm_00_04	458
806	5019	5	Coahuila	Morelos	Mujeres	2020	pobm_00_04	460
807	5019	5	Coahuila	Morelos	Mujeres	2021	pobm_00_04	461
808	5019	5	Coahuila	Morelos	Mujeres	2022	pobm_00_04	460
809	5019	5	Coahuila	Morelos	Mujeres	2023	pobm_00_04	460
810	5019	5	Coahuila	Morelos	Mujeres	2024	pobm_00_04	459
811	5019	5	Coahuila	Morelos	Mujeres	2025	pobm_00_04	458
812	5019	5	Coahuila	Morelos	Mujeres	2026	pobm_00_04	457
813	5019	5	Coahuila	Morelos	Mujeres	2027	pobm_00_04	455
814	5019	5	Coahuila	Morelos	Mujeres	2028	pobm_00_04	454
815	5019	5	Coahuila	Morelos	Mujeres	2029	pobm_00_04	452
816	5019	5	Coahuila	Morelos	Mujeres	2030	pobm_00_04	451
817	5020	5	Coahuila	Múzquiz	Mujeres	2015	pobm_00_04	3273
818	5020	5	Coahuila	Múzquiz	Mujeres	2016	pobm_00_04	3287
819	5020	5	Coahuila	Múzquiz	Mujeres	2017	pobm_00_04	3314
820	5020	5	Coahuila	Múzquiz	Mujeres	2018	pobm_00_04	3336
821	5020	5	Coahuila	Múzquiz	Mujeres	2019	pobm_00_04	3353
822	5020	5	Coahuila	Múzquiz	Mujeres	2020	pobm_00_04	3363
823	5020	5	Coahuila	Múzquiz	Mujeres	2021	pobm_00_04	3361
824	5020	5	Coahuila	Múzquiz	Mujeres	2022	pobm_00_04	3353
825	5020	5	Coahuila	Múzquiz	Mujeres	2023	pobm_00_04	3347
826	5020	5	Coahuila	Múzquiz	Mujeres	2024	pobm_00_04	3344
827	5020	5	Coahuila	Múzquiz	Mujeres	2025	pobm_00_04	3342
828	5020	5	Coahuila	Múzquiz	Mujeres	2026	pobm_00_04	3342
829	5020	5	Coahuila	Múzquiz	Mujeres	2027	pobm_00_04	3343
830	5020	5	Coahuila	Múzquiz	Mujeres	2028	pobm_00_04	3347
831	5020	5	Coahuila	Múzquiz	Mujeres	2029	pobm_00_04	3354
832	5020	5	Coahuila	Múzquiz	Mujeres	2030	pobm_00_04	3363
833	5021	5	Coahuila	Nadadores	Mujeres	2015	pobm_00_04	305
834	5021	5	Coahuila	Nadadores	Mujeres	2016	pobm_00_04	307
835	5021	5	Coahuila	Nadadores	Mujeres	2017	pobm_00_04	311
836	5021	5	Coahuila	Nadadores	Mujeres	2018	pobm_00_04	314
837	5021	5	Coahuila	Nadadores	Mujeres	2019	pobm_00_04	316
838	5021	5	Coahuila	Nadadores	Mujeres	2020	pobm_00_04	318
839	5021	5	Coahuila	Nadadores	Mujeres	2021	pobm_00_04	318
840	5021	5	Coahuila	Nadadores	Mujeres	2022	pobm_00_04	318
841	5021	5	Coahuila	Nadadores	Mujeres	2023	pobm_00_04	318
842	5021	5	Coahuila	Nadadores	Mujeres	2024	pobm_00_04	318
843	5021	5	Coahuila	Nadadores	Mujeres	2025	pobm_00_04	317
844	5021	5	Coahuila	Nadadores	Mujeres	2026	pobm_00_04	317
845	5021	5	Coahuila	Nadadores	Mujeres	2027	pobm_00_04	317
846	5021	5	Coahuila	Nadadores	Mujeres	2028	pobm_00_04	317
847	5021	5	Coahuila	Nadadores	Mujeres	2029	pobm_00_04	317
848	5021	5	Coahuila	Nadadores	Mujeres	2030	pobm_00_04	317
849	5022	5	Coahuila	Nava	Mujeres	2015	pobm_00_04	1612
850	5022	5	Coahuila	Nava	Mujeres	2016	pobm_00_04	1618
851	5022	5	Coahuila	Nava	Mujeres	2017	pobm_00_04	1630
852	5022	5	Coahuila	Nava	Mujeres	2018	pobm_00_04	1639
853	5022	5	Coahuila	Nava	Mujeres	2019	pobm_00_04	1645
854	5022	5	Coahuila	Nava	Mujeres	2020	pobm_00_04	1646
855	5022	5	Coahuila	Nava	Mujeres	2021	pobm_00_04	1641
856	5022	5	Coahuila	Nava	Mujeres	2022	pobm_00_04	1634
857	5022	5	Coahuila	Nava	Mujeres	2023	pobm_00_04	1627
858	5022	5	Coahuila	Nava	Mujeres	2024	pobm_00_04	1621
859	5022	5	Coahuila	Nava	Mujeres	2025	pobm_00_04	1617
860	5022	5	Coahuila	Nava	Mujeres	2026	pobm_00_04	1614
861	5022	5	Coahuila	Nava	Mujeres	2027	pobm_00_04	1613
862	5022	5	Coahuila	Nava	Mujeres	2028	pobm_00_04	1614
863	5022	5	Coahuila	Nava	Mujeres	2029	pobm_00_04	1617
864	5022	5	Coahuila	Nava	Mujeres	2030	pobm_00_04	1623
865	5023	5	Coahuila	Ocampo	Mujeres	2015	pobm_00_04	616
866	5023	5	Coahuila	Ocampo	Mujeres	2016	pobm_00_04	608
867	5023	5	Coahuila	Ocampo	Mujeres	2017	pobm_00_04	602
868	5023	5	Coahuila	Ocampo	Mujeres	2018	pobm_00_04	595
869	5023	5	Coahuila	Ocampo	Mujeres	2019	pobm_00_04	589
870	5023	5	Coahuila	Ocampo	Mujeres	2020	pobm_00_04	582
871	5023	5	Coahuila	Ocampo	Mujeres	2021	pobm_00_04	575
872	5023	5	Coahuila	Ocampo	Mujeres	2022	pobm_00_04	567
873	5023	5	Coahuila	Ocampo	Mujeres	2023	pobm_00_04	562
874	5023	5	Coahuila	Ocampo	Mujeres	2024	pobm_00_04	560
875	5023	5	Coahuila	Ocampo	Mujeres	2025	pobm_00_04	559
876	5023	5	Coahuila	Ocampo	Mujeres	2026	pobm_00_04	562
877	5023	5	Coahuila	Ocampo	Mujeres	2027	pobm_00_04	567
878	5023	5	Coahuila	Ocampo	Mujeres	2028	pobm_00_04	575
879	5023	5	Coahuila	Ocampo	Mujeres	2029	pobm_00_04	586
880	5023	5	Coahuila	Ocampo	Mujeres	2030	pobm_00_04	601
881	5024	5	Coahuila	Parras	Mujeres	2015	pobm_00_04	2109
882	5024	5	Coahuila	Parras	Mujeres	2016	pobm_00_04	2095
883	5024	5	Coahuila	Parras	Mujeres	2017	pobm_00_04	2090
884	5024	5	Coahuila	Parras	Mujeres	2018	pobm_00_04	2083
885	5024	5	Coahuila	Parras	Mujeres	2019	pobm_00_04	2075
886	5024	5	Coahuila	Parras	Mujeres	2020	pobm_00_04	2067
887	5024	5	Coahuila	Parras	Mujeres	2021	pobm_00_04	2054
888	5024	5	Coahuila	Parras	Mujeres	2022	pobm_00_04	2041
889	5024	5	Coahuila	Parras	Mujeres	2023	pobm_00_04	2034
890	5024	5	Coahuila	Parras	Mujeres	2024	pobm_00_04	2033
891	5024	5	Coahuila	Parras	Mujeres	2025	pobm_00_04	2038
892	5024	5	Coahuila	Parras	Mujeres	2026	pobm_00_04	2050
893	5024	5	Coahuila	Parras	Mujeres	2027	pobm_00_04	2069
894	5024	5	Coahuila	Parras	Mujeres	2028	pobm_00_04	2096
895	5024	5	Coahuila	Parras	Mujeres	2029	pobm_00_04	2131
896	5024	5	Coahuila	Parras	Mujeres	2030	pobm_00_04	2175
897	5025	5	Coahuila	Piedras Negras	Mujeres	2015	pobm_00_04	8595
898	5025	5	Coahuila	Piedras Negras	Mujeres	2016	pobm_00_04	8646
899	5025	5	Coahuila	Piedras Negras	Mujeres	2017	pobm_00_04	8724
900	5025	5	Coahuila	Piedras Negras	Mujeres	2018	pobm_00_04	8783
901	5025	5	Coahuila	Piedras Negras	Mujeres	2019	pobm_00_04	8822
902	5025	5	Coahuila	Piedras Negras	Mujeres	2020	pobm_00_04	8839
903	5025	5	Coahuila	Piedras Negras	Mujeres	2021	pobm_00_04	8821
904	5025	5	Coahuila	Piedras Negras	Mujeres	2022	pobm_00_04	8785
905	5025	5	Coahuila	Piedras Negras	Mujeres	2023	pobm_00_04	8751
906	5025	5	Coahuila	Piedras Negras	Mujeres	2024	pobm_00_04	8722
907	5025	5	Coahuila	Piedras Negras	Mujeres	2025	pobm_00_04	8696
908	5025	5	Coahuila	Piedras Negras	Mujeres	2026	pobm_00_04	8676
909	5025	5	Coahuila	Piedras Negras	Mujeres	2027	pobm_00_04	8662
910	5025	5	Coahuila	Piedras Negras	Mujeres	2028	pobm_00_04	8655
911	5025	5	Coahuila	Piedras Negras	Mujeres	2029	pobm_00_04	8656
912	5025	5	Coahuila	Piedras Negras	Mujeres	2030	pobm_00_04	8668
913	5026	5	Coahuila	Progreso	Mujeres	2015	pobm_00_04	169
914	5026	5	Coahuila	Progreso	Mujeres	2016	pobm_00_04	169
915	5026	5	Coahuila	Progreso	Mujeres	2017	pobm_00_04	170
916	5026	5	Coahuila	Progreso	Mujeres	2018	pobm_00_04	170
917	5026	5	Coahuila	Progreso	Mujeres	2019	pobm_00_04	171
918	5026	5	Coahuila	Progreso	Mujeres	2020	pobm_00_04	171
919	5026	5	Coahuila	Progreso	Mujeres	2021	pobm_00_04	171
920	5026	5	Coahuila	Progreso	Mujeres	2022	pobm_00_04	171
921	5026	5	Coahuila	Progreso	Mujeres	2023	pobm_00_04	171
922	5026	5	Coahuila	Progreso	Mujeres	2024	pobm_00_04	171
923	5026	5	Coahuila	Progreso	Mujeres	2025	pobm_00_04	171
924	5026	5	Coahuila	Progreso	Mujeres	2026	pobm_00_04	172
925	5026	5	Coahuila	Progreso	Mujeres	2027	pobm_00_04	173
926	5026	5	Coahuila	Progreso	Mujeres	2028	pobm_00_04	174
927	5026	5	Coahuila	Progreso	Mujeres	2029	pobm_00_04	175
928	5026	5	Coahuila	Progreso	Mujeres	2030	pobm_00_04	177
929	5027	5	Coahuila	Ramos Arizpe	Mujeres	2015	pobm_00_04	4905
930	5027	5	Coahuila	Ramos Arizpe	Mujeres	2016	pobm_00_04	5069
931	5027	5	Coahuila	Ramos Arizpe	Mujeres	2017	pobm_00_04	5241
932	5027	5	Coahuila	Ramos Arizpe	Mujeres	2018	pobm_00_04	5393
933	5027	5	Coahuila	Ramos Arizpe	Mujeres	2019	pobm_00_04	5523
934	5027	5	Coahuila	Ramos Arizpe	Mujeres	2020	pobm_00_04	5625
935	5027	5	Coahuila	Ramos Arizpe	Mujeres	2021	pobm_00_04	5690
936	5027	5	Coahuila	Ramos Arizpe	Mujeres	2022	pobm_00_04	5724
937	5027	5	Coahuila	Ramos Arizpe	Mujeres	2023	pobm_00_04	5742
938	5027	5	Coahuila	Ramos Arizpe	Mujeres	2024	pobm_00_04	5740
939	5027	5	Coahuila	Ramos Arizpe	Mujeres	2025	pobm_00_04	5719
940	5027	5	Coahuila	Ramos Arizpe	Mujeres	2026	pobm_00_04	5677
941	5027	5	Coahuila	Ramos Arizpe	Mujeres	2027	pobm_00_04	5614
942	5027	5	Coahuila	Ramos Arizpe	Mujeres	2028	pobm_00_04	5527
943	5027	5	Coahuila	Ramos Arizpe	Mujeres	2029	pobm_00_04	5418
944	5027	5	Coahuila	Ramos Arizpe	Mujeres	2030	pobm_00_04	5285
945	5028	5	Coahuila	Sabinas	Mujeres	2015	pobm_00_04	2884
946	5028	5	Coahuila	Sabinas	Mujeres	2016	pobm_00_04	2913
947	5028	5	Coahuila	Sabinas	Mujeres	2017	pobm_00_04	2951
948	5028	5	Coahuila	Sabinas	Mujeres	2018	pobm_00_04	2984
949	5028	5	Coahuila	Sabinas	Mujeres	2019	pobm_00_04	3011
950	5028	5	Coahuila	Sabinas	Mujeres	2020	pobm_00_04	3030
951	5028	5	Coahuila	Sabinas	Mujeres	2021	pobm_00_04	3037
952	5028	5	Coahuila	Sabinas	Mujeres	2022	pobm_00_04	3036
953	5028	5	Coahuila	Sabinas	Mujeres	2023	pobm_00_04	3035
954	5028	5	Coahuila	Sabinas	Mujeres	2024	pobm_00_04	3034
955	5028	5	Coahuila	Sabinas	Mujeres	2025	pobm_00_04	3033
956	5028	5	Coahuila	Sabinas	Mujeres	2026	pobm_00_04	3032
957	5028	5	Coahuila	Sabinas	Mujeres	2027	pobm_00_04	3030
958	5028	5	Coahuila	Sabinas	Mujeres	2028	pobm_00_04	3028
959	5028	5	Coahuila	Sabinas	Mujeres	2029	pobm_00_04	3026
960	5028	5	Coahuila	Sabinas	Mujeres	2030	pobm_00_04	3025
961	5029	5	Coahuila	Sacramento	Mujeres	2015	pobm_00_04	114
962	5029	5	Coahuila	Sacramento	Mujeres	2016	pobm_00_04	116
963	5029	5	Coahuila	Sacramento	Mujeres	2017	pobm_00_04	118
964	5029	5	Coahuila	Sacramento	Mujeres	2018	pobm_00_04	120
965	5029	5	Coahuila	Sacramento	Mujeres	2019	pobm_00_04	121
966	5029	5	Coahuila	Sacramento	Mujeres	2020	pobm_00_04	122
967	5029	5	Coahuila	Sacramento	Mujeres	2021	pobm_00_04	123
968	5029	5	Coahuila	Sacramento	Mujeres	2022	pobm_00_04	123
969	5029	5	Coahuila	Sacramento	Mujeres	2023	pobm_00_04	123
970	5029	5	Coahuila	Sacramento	Mujeres	2024	pobm_00_04	123
971	5029	5	Coahuila	Sacramento	Mujeres	2025	pobm_00_04	122
972	5029	5	Coahuila	Sacramento	Mujeres	2026	pobm_00_04	122
973	5029	5	Coahuila	Sacramento	Mujeres	2027	pobm_00_04	121
974	5029	5	Coahuila	Sacramento	Mujeres	2028	pobm_00_04	120
975	5029	5	Coahuila	Sacramento	Mujeres	2029	pobm_00_04	119
976	5029	5	Coahuila	Sacramento	Mujeres	2030	pobm_00_04	118
977	5030	5	Coahuila	Saltillo	Mujeres	2015	pobm_00_04	38013
978	5030	5	Coahuila	Saltillo	Mujeres	2016	pobm_00_04	38511
979	5030	5	Coahuila	Saltillo	Mujeres	2017	pobm_00_04	39125
980	5030	5	Coahuila	Saltillo	Mujeres	2018	pobm_00_04	39640
981	5030	5	Coahuila	Saltillo	Mujeres	2019	pobm_00_04	40038
982	5030	5	Coahuila	Saltillo	Mujeres	2020	pobm_00_04	40325
983	5030	5	Coahuila	Saltillo	Mujeres	2021	pobm_00_04	40414
984	5030	5	Coahuila	Saltillo	Mujeres	2022	pobm_00_04	40392
985	5030	5	Coahuila	Saltillo	Mujeres	2023	pobm_00_04	40344
986	5030	5	Coahuila	Saltillo	Mujeres	2024	pobm_00_04	40274
987	5030	5	Coahuila	Saltillo	Mujeres	2025	pobm_00_04	40187
988	5030	5	Coahuila	Saltillo	Mujeres	2026	pobm_00_04	40067
989	5030	5	Coahuila	Saltillo	Mujeres	2027	pobm_00_04	39930
990	5030	5	Coahuila	Saltillo	Mujeres	2028	pobm_00_04	39780
991	5030	5	Coahuila	Saltillo	Mujeres	2029	pobm_00_04	39603
992	5030	5	Coahuila	Saltillo	Mujeres	2030	pobm_00_04	39416
993	5031	5	Coahuila	San Buenaventura	Mujeres	2015	pobm_00_04	1013
994	5031	5	Coahuila	San Buenaventura	Mujeres	2016	pobm_00_04	1025
995	5031	5	Coahuila	San Buenaventura	Mujeres	2017	pobm_00_04	1041
996	5031	5	Coahuila	San Buenaventura	Mujeres	2018	pobm_00_04	1055
997	5031	5	Coahuila	San Buenaventura	Mujeres	2019	pobm_00_04	1067
998	5031	5	Coahuila	San Buenaventura	Mujeres	2020	pobm_00_04	1076
999	5031	5	Coahuila	San Buenaventura	Mujeres	2021	pobm_00_04	1081
1000	5031	5	Coahuila	San Buenaventura	Mujeres	2022	pobm_00_04	1083
1001	5031	5	Coahuila	San Buenaventura	Mujeres	2023	pobm_00_04	1085
1002	5031	5	Coahuila	San Buenaventura	Mujeres	2024	pobm_00_04	1086
1003	5031	5	Coahuila	San Buenaventura	Mujeres	2025	pobm_00_04	1087
1004	5031	5	Coahuila	San Buenaventura	Mujeres	2026	pobm_00_04	1087
1005	5031	5	Coahuila	San Buenaventura	Mujeres	2027	pobm_00_04	1087
1006	5031	5	Coahuila	San Buenaventura	Mujeres	2028	pobm_00_04	1086
1007	5031	5	Coahuila	San Buenaventura	Mujeres	2029	pobm_00_04	1084
1008	5031	5	Coahuila	San Buenaventura	Mujeres	2030	pobm_00_04	1081
1009	5032	5	Coahuila	San Juan de Sabinas	Mujeres	2015	pobm_00_04	1893
1010	5032	5	Coahuila	San Juan de Sabinas	Mujeres	2016	pobm_00_04	1905
1011	5032	5	Coahuila	San Juan de Sabinas	Mujeres	2017	pobm_00_04	1924
1012	5032	5	Coahuila	San Juan de Sabinas	Mujeres	2018	pobm_00_04	1940
1013	5032	5	Coahuila	San Juan de Sabinas	Mujeres	2019	pobm_00_04	1953
1014	5032	5	Coahuila	San Juan de Sabinas	Mujeres	2020	pobm_00_04	1963
1015	5032	5	Coahuila	San Juan de Sabinas	Mujeres	2021	pobm_00_04	1966
1016	5032	5	Coahuila	San Juan de Sabinas	Mujeres	2022	pobm_00_04	1965
1017	5032	5	Coahuila	San Juan de Sabinas	Mujeres	2023	pobm_00_04	1966
1018	5032	5	Coahuila	San Juan de Sabinas	Mujeres	2024	pobm_00_04	1969
1019	5032	5	Coahuila	San Juan de Sabinas	Mujeres	2025	pobm_00_04	1972
1020	5032	5	Coahuila	San Juan de Sabinas	Mujeres	2026	pobm_00_04	1978
1021	5032	5	Coahuila	San Juan de Sabinas	Mujeres	2027	pobm_00_04	1985
1022	5032	5	Coahuila	San Juan de Sabinas	Mujeres	2028	pobm_00_04	1993
1023	5032	5	Coahuila	San Juan de Sabinas	Mujeres	2029	pobm_00_04	2004
1024	5032	5	Coahuila	San Juan de Sabinas	Mujeres	2030	pobm_00_04	2017
1025	5033	5	Coahuila	San Pedro	Mujeres	2015	pobm_00_04	5340
1026	5033	5	Coahuila	San Pedro	Mujeres	2016	pobm_00_04	5396
1027	5033	5	Coahuila	San Pedro	Mujeres	2017	pobm_00_04	5469
1028	5033	5	Coahuila	San Pedro	Mujeres	2018	pobm_00_04	5532
1029	5033	5	Coahuila	San Pedro	Mujeres	2019	pobm_00_04	5581
1030	5033	5	Coahuila	San Pedro	Mujeres	2020	pobm_00_04	5615
1031	5033	5	Coahuila	San Pedro	Mujeres	2021	pobm_00_04	5625
1032	5033	5	Coahuila	San Pedro	Mujeres	2022	pobm_00_04	5620
1033	5033	5	Coahuila	San Pedro	Mujeres	2023	pobm_00_04	5612
1034	5033	5	Coahuila	San Pedro	Mujeres	2024	pobm_00_04	5602
1035	5033	5	Coahuila	San Pedro	Mujeres	2025	pobm_00_04	5590
1036	5033	5	Coahuila	San Pedro	Mujeres	2026	pobm_00_04	5574
1037	5033	5	Coahuila	San Pedro	Mujeres	2027	pobm_00_04	5554
1038	5033	5	Coahuila	San Pedro	Mujeres	2028	pobm_00_04	5530
1039	5033	5	Coahuila	San Pedro	Mujeres	2029	pobm_00_04	5503
1040	5033	5	Coahuila	San Pedro	Mujeres	2030	pobm_00_04	5472
1041	5034	5	Coahuila	Sierra Mojada	Mujeres	2015	pobm_00_04	370
1042	5034	5	Coahuila	Sierra Mojada	Mujeres	2016	pobm_00_04	378
1043	5034	5	Coahuila	Sierra Mojada	Mujeres	2017	pobm_00_04	388
1044	5034	5	Coahuila	Sierra Mojada	Mujeres	2018	pobm_00_04	398
1045	5034	5	Coahuila	Sierra Mojada	Mujeres	2019	pobm_00_04	407
1046	5034	5	Coahuila	Sierra Mojada	Mujeres	2020	pobm_00_04	416
1047	5034	5	Coahuila	Sierra Mojada	Mujeres	2021	pobm_00_04	423
1048	5034	5	Coahuila	Sierra Mojada	Mujeres	2022	pobm_00_04	429
1049	5034	5	Coahuila	Sierra Mojada	Mujeres	2023	pobm_00_04	435
1050	5034	5	Coahuila	Sierra Mojada	Mujeres	2024	pobm_00_04	441
1051	5034	5	Coahuila	Sierra Mojada	Mujeres	2025	pobm_00_04	446
1052	5034	5	Coahuila	Sierra Mojada	Mujeres	2026	pobm_00_04	451
1053	5034	5	Coahuila	Sierra Mojada	Mujeres	2027	pobm_00_04	456
1054	5034	5	Coahuila	Sierra Mojada	Mujeres	2028	pobm_00_04	460
1055	5034	5	Coahuila	Sierra Mojada	Mujeres	2029	pobm_00_04	463
1056	5034	5	Coahuila	Sierra Mojada	Mujeres	2030	pobm_00_04	465
1057	5035	5	Coahuila	Torreón	Mujeres	2015	pobm_00_04	30943
1058	5035	5	Coahuila	Torreón	Mujeres	2016	pobm_00_04	31239
1059	5035	5	Coahuila	Torreón	Mujeres	2017	pobm_00_04	31635
1060	5035	5	Coahuila	Torreón	Mujeres	2018	pobm_00_04	31963
1061	5035	5	Coahuila	Torreón	Mujeres	2019	pobm_00_04	32216
1062	5035	5	Coahuila	Torreón	Mujeres	2020	pobm_00_04	32388
1063	5035	5	Coahuila	Torreón	Mujeres	2021	pobm_00_04	32423
1064	5035	5	Coahuila	Torreón	Mujeres	2022	pobm_00_04	32378
1065	5035	5	Coahuila	Torreón	Mujeres	2023	pobm_00_04	32332
1066	5035	5	Coahuila	Torreón	Mujeres	2024	pobm_00_04	32284
1067	5035	5	Coahuila	Torreón	Mujeres	2025	pobm_00_04	32233
1068	5035	5	Coahuila	Torreón	Mujeres	2026	pobm_00_04	32183
1069	5035	5	Coahuila	Torreón	Mujeres	2027	pobm_00_04	32131
1070	5035	5	Coahuila	Torreón	Mujeres	2028	pobm_00_04	32079
1071	5035	5	Coahuila	Torreón	Mujeres	2029	pobm_00_04	32033
1072	5035	5	Coahuila	Torreón	Mujeres	2030	pobm_00_04	31993
1073	5036	5	Coahuila	Viesca	Mujeres	2015	pobm_00_04	1139
1074	5036	5	Coahuila	Viesca	Mujeres	2016	pobm_00_04	1148
1075	5036	5	Coahuila	Viesca	Mujeres	2017	pobm_00_04	1161
1076	5036	5	Coahuila	Viesca	Mujeres	2018	pobm_00_04	1171
1077	5036	5	Coahuila	Viesca	Mujeres	2019	pobm_00_04	1180
1078	5036	5	Coahuila	Viesca	Mujeres	2020	pobm_00_04	1185
1079	5036	5	Coahuila	Viesca	Mujeres	2021	pobm_00_04	1186
1080	5036	5	Coahuila	Viesca	Mujeres	2022	pobm_00_04	1184
1081	5036	5	Coahuila	Viesca	Mujeres	2023	pobm_00_04	1182
1082	5036	5	Coahuila	Viesca	Mujeres	2024	pobm_00_04	1180
1083	5036	5	Coahuila	Viesca	Mujeres	2025	pobm_00_04	1178
1084	5036	5	Coahuila	Viesca	Mujeres	2026	pobm_00_04	1176
1085	5036	5	Coahuila	Viesca	Mujeres	2027	pobm_00_04	1174
1086	5036	5	Coahuila	Viesca	Mujeres	2028	pobm_00_04	1171
1087	5036	5	Coahuila	Viesca	Mujeres	2029	pobm_00_04	1169
1088	5036	5	Coahuila	Viesca	Mujeres	2030	pobm_00_04	1167
1089	5037	5	Coahuila	Villa Unión	Mujeres	2015	pobm_00_04	322
1090	5037	5	Coahuila	Villa Unión	Mujeres	2016	pobm_00_04	320
1091	5037	5	Coahuila	Villa Unión	Mujeres	2017	pobm_00_04	320
1092	5037	5	Coahuila	Villa Unión	Mujeres	2018	pobm_00_04	319
1093	5037	5	Coahuila	Villa Unión	Mujeres	2019	pobm_00_04	318
1094	5037	5	Coahuila	Villa Unión	Mujeres	2020	pobm_00_04	317
1095	5037	5	Coahuila	Villa Unión	Mujeres	2021	pobm_00_04	315
1096	5037	5	Coahuila	Villa Unión	Mujeres	2022	pobm_00_04	313
1097	5037	5	Coahuila	Villa Unión	Mujeres	2023	pobm_00_04	311
1098	5037	5	Coahuila	Villa Unión	Mujeres	2024	pobm_00_04	310
1099	5037	5	Coahuila	Villa Unión	Mujeres	2025	pobm_00_04	310
1100	5037	5	Coahuila	Villa Unión	Mujeres	2026	pobm_00_04	311
1101	5037	5	Coahuila	Villa Unión	Mujeres	2027	pobm_00_04	313
1102	5037	5	Coahuila	Villa Unión	Mujeres	2028	pobm_00_04	315
1103	5037	5	Coahuila	Villa Unión	Mujeres	2029	pobm_00_04	319
1104	5037	5	Coahuila	Villa Unión	Mujeres	2030	pobm_00_04	323
1105	5038	5	Coahuila	Zaragoza	Mujeres	2015	pobm_00_04	709
1106	5038	5	Coahuila	Zaragoza	Mujeres	2016	pobm_00_04	713
1107	5038	5	Coahuila	Zaragoza	Mujeres	2017	pobm_00_04	719
1108	5038	5	Coahuila	Zaragoza	Mujeres	2018	pobm_00_04	724
1109	5038	5	Coahuila	Zaragoza	Mujeres	2019	pobm_00_04	727
1110	5038	5	Coahuila	Zaragoza	Mujeres	2020	pobm_00_04	730
1111	5038	5	Coahuila	Zaragoza	Mujeres	2021	pobm_00_04	730
1112	5038	5	Coahuila	Zaragoza	Mujeres	2022	pobm_00_04	728
1113	5038	5	Coahuila	Zaragoza	Mujeres	2023	pobm_00_04	728
1114	5038	5	Coahuila	Zaragoza	Mujeres	2024	pobm_00_04	728
1115	5038	5	Coahuila	Zaragoza	Mujeres	2025	pobm_00_04	728
1116	5038	5	Coahuila	Zaragoza	Mujeres	2026	pobm_00_04	730
1117	5038	5	Coahuila	Zaragoza	Mujeres	2027	pobm_00_04	732
1118	5038	5	Coahuila	Zaragoza	Mujeres	2028	pobm_00_04	735
1119	5038	5	Coahuila	Zaragoza	Mujeres	2029	pobm_00_04	739
1120	5038	5	Coahuila	Zaragoza	Mujeres	2030	pobm_00_04	745
1121	6001	6	Colima	Armería	Mujeres	2015	pobm_00_04	1456
1122	6001	6	Colima	Armería	Mujeres	2016	pobm_00_04	1467
1123	6001	6	Colima	Armería	Mujeres	2017	pobm_00_04	1478
1124	6001	6	Colima	Armería	Mujeres	2018	pobm_00_04	1486
1125	6001	6	Colima	Armería	Mujeres	2019	pobm_00_04	1492
1126	6001	6	Colima	Armería	Mujeres	2020	pobm_00_04	1495
1127	6001	6	Colima	Armería	Mujeres	2021	pobm_00_04	1496
1128	6001	6	Colima	Armería	Mujeres	2022	pobm_00_04	1496
1129	6001	6	Colima	Armería	Mujeres	2023	pobm_00_04	1498
1130	6001	6	Colima	Armería	Mujeres	2024	pobm_00_04	1500
1131	6001	6	Colima	Armería	Mujeres	2025	pobm_00_04	1504
1132	6001	6	Colima	Armería	Mujeres	2026	pobm_00_04	1508
1133	6001	6	Colima	Armería	Mujeres	2027	pobm_00_04	1515
1134	6001	6	Colima	Armería	Mujeres	2028	pobm_00_04	1522
1135	6001	6	Colima	Armería	Mujeres	2029	pobm_00_04	1531
1136	6001	6	Colima	Armería	Mujeres	2030	pobm_00_04	1542
1137	6002	6	Colima	Colima	Mujeres	2015	pobm_00_04	6025
1138	6002	6	Colima	Colima	Mujeres	2016	pobm_00_04	6068
1139	6002	6	Colima	Colima	Mujeres	2017	pobm_00_04	6108
1140	6002	6	Colima	Colima	Mujeres	2018	pobm_00_04	6132
1141	6002	6	Colima	Colima	Mujeres	2019	pobm_00_04	6142
1142	6002	6	Colima	Colima	Mujeres	2020	pobm_00_04	6135
1143	6002	6	Colima	Colima	Mujeres	2021	pobm_00_04	6113
1144	6002	6	Colima	Colima	Mujeres	2022	pobm_00_04	6087
1145	6002	6	Colima	Colima	Mujeres	2023	pobm_00_04	6060
1146	6002	6	Colima	Colima	Mujeres	2024	pobm_00_04	6034
1147	6002	6	Colima	Colima	Mujeres	2025	pobm_00_04	6009
1148	6002	6	Colima	Colima	Mujeres	2026	pobm_00_04	5984
1149	6002	6	Colima	Colima	Mujeres	2027	pobm_00_04	5961
1150	6002	6	Colima	Colima	Mujeres	2028	pobm_00_04	5940
1151	6002	6	Colima	Colima	Mujeres	2029	pobm_00_04	5920
1152	6002	6	Colima	Colima	Mujeres	2030	pobm_00_04	5903
1153	6003	6	Colima	Comala	Mujeres	2015	pobm_00_04	975
1154	6003	6	Colima	Comala	Mujeres	2016	pobm_00_04	978
1155	6003	6	Colima	Comala	Mujeres	2017	pobm_00_04	981
1156	6003	6	Colima	Comala	Mujeres	2018	pobm_00_04	981
1157	6003	6	Colima	Comala	Mujeres	2019	pobm_00_04	979
1158	6003	6	Colima	Comala	Mujeres	2020	pobm_00_04	975
1159	6003	6	Colima	Comala	Mujeres	2021	pobm_00_04	969
1160	6003	6	Colima	Comala	Mujeres	2022	pobm_00_04	962
1161	6003	6	Colima	Comala	Mujeres	2023	pobm_00_04	957
1162	6003	6	Colima	Comala	Mujeres	2024	pobm_00_04	952
1163	6003	6	Colima	Comala	Mujeres	2025	pobm_00_04	947
1164	6003	6	Colima	Comala	Mujeres	2026	pobm_00_04	944
1165	6003	6	Colima	Comala	Mujeres	2027	pobm_00_04	941
1166	6003	6	Colima	Comala	Mujeres	2028	pobm_00_04	940
1167	6003	6	Colima	Comala	Mujeres	2029	pobm_00_04	939
1168	6003	6	Colima	Comala	Mujeres	2030	pobm_00_04	940
1169	6004	6	Colima	Coquimatlán	Mujeres	2015	pobm_00_04	905
1170	6004	6	Colima	Coquimatlán	Mujeres	2016	pobm_00_04	906
1171	6004	6	Colima	Coquimatlán	Mujeres	2017	pobm_00_04	908
1172	6004	6	Colima	Coquimatlán	Mujeres	2018	pobm_00_04	908
1173	6004	6	Colima	Coquimatlán	Mujeres	2019	pobm_00_04	906
1174	6004	6	Colima	Coquimatlán	Mujeres	2020	pobm_00_04	903
1175	6004	6	Colima	Coquimatlán	Mujeres	2021	pobm_00_04	899
1176	6004	6	Colima	Coquimatlán	Mujeres	2022	pobm_00_04	896
1177	6004	6	Colima	Coquimatlán	Mujeres	2023	pobm_00_04	893
1178	6004	6	Colima	Coquimatlán	Mujeres	2024	pobm_00_04	892
1179	6004	6	Colima	Coquimatlán	Mujeres	2025	pobm_00_04	893
1180	6004	6	Colima	Coquimatlán	Mujeres	2026	pobm_00_04	895
1181	6004	6	Colima	Coquimatlán	Mujeres	2027	pobm_00_04	899
1182	6004	6	Colima	Coquimatlán	Mujeres	2028	pobm_00_04	905
1183	6004	6	Colima	Coquimatlán	Mujeres	2029	pobm_00_04	913
1184	6004	6	Colima	Coquimatlán	Mujeres	2030	pobm_00_04	923
1185	6005	6	Colima	Cuauhtémoc	Mujeres	2015	pobm_00_04	1256
1186	6005	6	Colima	Cuauhtémoc	Mujeres	2016	pobm_00_04	1257
1187	6005	6	Colima	Cuauhtémoc	Mujeres	2017	pobm_00_04	1258
1188	6005	6	Colima	Cuauhtémoc	Mujeres	2018	pobm_00_04	1257
1189	6005	6	Colima	Cuauhtémoc	Mujeres	2019	pobm_00_04	1252
1190	6005	6	Colima	Cuauhtémoc	Mujeres	2020	pobm_00_04	1246
1191	6005	6	Colima	Cuauhtémoc	Mujeres	2021	pobm_00_04	1237
1192	6005	6	Colima	Cuauhtémoc	Mujeres	2022	pobm_00_04	1228
1193	6005	6	Colima	Cuauhtémoc	Mujeres	2023	pobm_00_04	1221
1194	6005	6	Colima	Cuauhtémoc	Mujeres	2024	pobm_00_04	1214
1195	6005	6	Colima	Cuauhtémoc	Mujeres	2025	pobm_00_04	1209
1196	6005	6	Colima	Cuauhtémoc	Mujeres	2026	pobm_00_04	1206
1197	6005	6	Colima	Cuauhtémoc	Mujeres	2027	pobm_00_04	1204
1198	6005	6	Colima	Cuauhtémoc	Mujeres	2028	pobm_00_04	1204
1199	6005	6	Colima	Cuauhtémoc	Mujeres	2029	pobm_00_04	1206
1200	6005	6	Colima	Cuauhtémoc	Mujeres	2030	pobm_00_04	1210
1201	6006	6	Colima	Ixtlahuacán	Mujeres	2015	pobm_00_04	242
1202	6006	6	Colima	Ixtlahuacán	Mujeres	2016	pobm_00_04	244
1203	6006	6	Colima	Ixtlahuacán	Mujeres	2017	pobm_00_04	246
1204	6006	6	Colima	Ixtlahuacán	Mujeres	2018	pobm_00_04	248
1205	6006	6	Colima	Ixtlahuacán	Mujeres	2019	pobm_00_04	249
1206	6006	6	Colima	Ixtlahuacán	Mujeres	2020	pobm_00_04	249
1207	6006	6	Colima	Ixtlahuacán	Mujeres	2021	pobm_00_04	249
1208	6006	6	Colima	Ixtlahuacán	Mujeres	2022	pobm_00_04	249
1209	6006	6	Colima	Ixtlahuacán	Mujeres	2023	pobm_00_04	249
1210	6006	6	Colima	Ixtlahuacán	Mujeres	2024	pobm_00_04	249
1211	6006	6	Colima	Ixtlahuacán	Mujeres	2025	pobm_00_04	249
1212	6006	6	Colima	Ixtlahuacán	Mujeres	2026	pobm_00_04	250
1213	6006	6	Colima	Ixtlahuacán	Mujeres	2027	pobm_00_04	250
1214	6006	6	Colima	Ixtlahuacán	Mujeres	2028	pobm_00_04	251
1215	6006	6	Colima	Ixtlahuacán	Mujeres	2029	pobm_00_04	251
1216	6006	6	Colima	Ixtlahuacán	Mujeres	2030	pobm_00_04	252
1217	6007	6	Colima	Manzanillo	Mujeres	2015	pobm_00_04	8658
1218	6007	6	Colima	Manzanillo	Mujeres	2016	pobm_00_04	8808
1219	6007	6	Colima	Manzanillo	Mujeres	2017	pobm_00_04	8942
1220	6007	6	Colima	Manzanillo	Mujeres	2018	pobm_00_04	9049
1221	6007	6	Colima	Manzanillo	Mujeres	2019	pobm_00_04	9125
1222	6007	6	Colima	Manzanillo	Mujeres	2020	pobm_00_04	9168
1223	6007	6	Colima	Manzanillo	Mujeres	2021	pobm_00_04	9175
1224	6007	6	Colima	Manzanillo	Mujeres	2022	pobm_00_04	9164
1225	6007	6	Colima	Manzanillo	Mujeres	2023	pobm_00_04	9143
1226	6007	6	Colima	Manzanillo	Mujeres	2024	pobm_00_04	9112
1227	6007	6	Colima	Manzanillo	Mujeres	2025	pobm_00_04	9070
1228	6007	6	Colima	Manzanillo	Mujeres	2026	pobm_00_04	9016
1229	6007	6	Colima	Manzanillo	Mujeres	2027	pobm_00_04	8951
1230	6007	6	Colima	Manzanillo	Mujeres	2028	pobm_00_04	8874
1231	6007	6	Colima	Manzanillo	Mujeres	2029	pobm_00_04	8788
1232	6007	6	Colima	Manzanillo	Mujeres	2030	pobm_00_04	8690
1233	6008	6	Colima	Minatitlán	Mujeres	2015	pobm_00_04	409
1234	6008	6	Colima	Minatitlán	Mujeres	2016	pobm_00_04	410
1235	6008	6	Colima	Minatitlán	Mujeres	2017	pobm_00_04	412
1236	6008	6	Colima	Minatitlán	Mujeres	2018	pobm_00_04	413
1237	6008	6	Colima	Minatitlán	Mujeres	2019	pobm_00_04	413
1238	6008	6	Colima	Minatitlán	Mujeres	2020	pobm_00_04	413
1239	6008	6	Colima	Minatitlán	Mujeres	2021	pobm_00_04	412
1240	6008	6	Colima	Minatitlán	Mujeres	2022	pobm_00_04	412
1241	6008	6	Colima	Minatitlán	Mujeres	2023	pobm_00_04	411
1242	6008	6	Colima	Minatitlán	Mujeres	2024	pobm_00_04	411
1243	6008	6	Colima	Minatitlán	Mujeres	2025	pobm_00_04	411
1244	6008	6	Colima	Minatitlán	Mujeres	2026	pobm_00_04	412
1245	6008	6	Colima	Minatitlán	Mujeres	2027	pobm_00_04	413
1246	6008	6	Colima	Minatitlán	Mujeres	2028	pobm_00_04	414
1247	6008	6	Colima	Minatitlán	Mujeres	2029	pobm_00_04	415
1248	6008	6	Colima	Minatitlán	Mujeres	2030	pobm_00_04	417
1249	6009	6	Colima	Tecomán	Mujeres	2015	pobm_00_04	6296
1250	6009	6	Colima	Tecomán	Mujeres	2016	pobm_00_04	6384
1251	6009	6	Colima	Tecomán	Mujeres	2017	pobm_00_04	6465
1252	6009	6	Colima	Tecomán	Mujeres	2018	pobm_00_04	6530
1253	6009	6	Colima	Tecomán	Mujeres	2019	pobm_00_04	6576
1254	6009	6	Colima	Tecomán	Mujeres	2020	pobm_00_04	6602
1255	6009	6	Colima	Tecomán	Mujeres	2021	pobm_00_04	6609
1256	6009	6	Colima	Tecomán	Mujeres	2022	pobm_00_04	6608
1257	6009	6	Colima	Tecomán	Mujeres	2023	pobm_00_04	6603
1258	6009	6	Colima	Tecomán	Mujeres	2024	pobm_00_04	6596
1259	6009	6	Colima	Tecomán	Mujeres	2025	pobm_00_04	6586
1260	6009	6	Colima	Tecomán	Mujeres	2026	pobm_00_04	6573
1261	6009	6	Colima	Tecomán	Mujeres	2027	pobm_00_04	6558
1262	6009	6	Colima	Tecomán	Mujeres	2028	pobm_00_04	6540
1263	6009	6	Colima	Tecomán	Mujeres	2029	pobm_00_04	6520
1264	6009	6	Colima	Tecomán	Mujeres	2030	pobm_00_04	6499
1265	6010	6	Colima	Villa de Álvarez	Mujeres	2015	pobm_00_04	5832
1266	6010	6	Colima	Villa de Álvarez	Mujeres	2016	pobm_00_04	5878
1267	6010	6	Colima	Villa de Álvarez	Mujeres	2017	pobm_00_04	5915
1268	6010	6	Colima	Villa de Álvarez	Mujeres	2018	pobm_00_04	5934
1269	6010	6	Colima	Villa de Álvarez	Mujeres	2019	pobm_00_04	5934
1270	6010	6	Colima	Villa de Álvarez	Mujeres	2020	pobm_00_04	5917
1271	6010	6	Colima	Villa de Álvarez	Mujeres	2021	pobm_00_04	5884
1272	6010	6	Colima	Villa de Álvarez	Mujeres	2022	pobm_00_04	5845
1273	6010	6	Colima	Villa de Álvarez	Mujeres	2023	pobm_00_04	5807
1274	6010	6	Colima	Villa de Álvarez	Mujeres	2024	pobm_00_04	5770
1275	6010	6	Colima	Villa de Álvarez	Mujeres	2025	pobm_00_04	5736
1276	6010	6	Colima	Villa de Álvarez	Mujeres	2026	pobm_00_04	5704
1277	6010	6	Colima	Villa de Álvarez	Mujeres	2027	pobm_00_04	5678
1278	6010	6	Colima	Villa de Álvarez	Mujeres	2028	pobm_00_04	5657
1279	6010	6	Colima	Villa de Álvarez	Mujeres	2029	pobm_00_04	5643
1280	6010	6	Colima	Villa de Álvarez	Mujeres	2030	pobm_00_04	5637
1281	7001	7	Chiapas	Acacoyagua	Mujeres	2015	pobm_00_04	1095
1282	7001	7	Chiapas	Acacoyagua	Mujeres	2016	pobm_00_04	1108
1283	7001	7	Chiapas	Acacoyagua	Mujeres	2017	pobm_00_04	1112
1284	7001	7	Chiapas	Acacoyagua	Mujeres	2018	pobm_00_04	1115
1285	7001	7	Chiapas	Acacoyagua	Mujeres	2019	pobm_00_04	1116
1286	7001	7	Chiapas	Acacoyagua	Mujeres	2020	pobm_00_04	1117
1287	7001	7	Chiapas	Acacoyagua	Mujeres	2021	pobm_00_04	1119
1288	7001	7	Chiapas	Acacoyagua	Mujeres	2022	pobm_00_04	1122
1289	7001	7	Chiapas	Acacoyagua	Mujeres	2023	pobm_00_04	1125
1290	7001	7	Chiapas	Acacoyagua	Mujeres	2024	pobm_00_04	1128
1291	7001	7	Chiapas	Acacoyagua	Mujeres	2025	pobm_00_04	1131
1292	7001	7	Chiapas	Acacoyagua	Mujeres	2026	pobm_00_04	1134
1293	7001	7	Chiapas	Acacoyagua	Mujeres	2027	pobm_00_04	1137
1294	7001	7	Chiapas	Acacoyagua	Mujeres	2028	pobm_00_04	1140
1295	7001	7	Chiapas	Acacoyagua	Mujeres	2029	pobm_00_04	1142
1296	7001	7	Chiapas	Acacoyagua	Mujeres	2030	pobm_00_04	1144
1297	7002	7	Chiapas	Acala	Mujeres	2015	pobm_00_04	1659
1298	7002	7	Chiapas	Acala	Mujeres	2016	pobm_00_04	1671
1299	7002	7	Chiapas	Acala	Mujeres	2017	pobm_00_04	1671
1300	7002	7	Chiapas	Acala	Mujeres	2018	pobm_00_04	1669
1301	7002	7	Chiapas	Acala	Mujeres	2019	pobm_00_04	1665
1302	7002	7	Chiapas	Acala	Mujeres	2020	pobm_00_04	1660
1303	7002	7	Chiapas	Acala	Mujeres	2021	pobm_00_04	1659
1304	7002	7	Chiapas	Acala	Mujeres	2022	pobm_00_04	1660
1305	7002	7	Chiapas	Acala	Mujeres	2023	pobm_00_04	1663
1306	7002	7	Chiapas	Acala	Mujeres	2024	pobm_00_04	1666
1307	7002	7	Chiapas	Acala	Mujeres	2025	pobm_00_04	1670
1308	7002	7	Chiapas	Acala	Mujeres	2026	pobm_00_04	1676
1309	7002	7	Chiapas	Acala	Mujeres	2027	pobm_00_04	1683
1310	7002	7	Chiapas	Acala	Mujeres	2028	pobm_00_04	1692
1311	7002	7	Chiapas	Acala	Mujeres	2029	pobm_00_04	1702
1312	7002	7	Chiapas	Acala	Mujeres	2030	pobm_00_04	1714
1313	7003	7	Chiapas	Acapetahua	Mujeres	2015	pobm_00_04	1506
1314	7003	7	Chiapas	Acapetahua	Mujeres	2016	pobm_00_04	1511
1315	7003	7	Chiapas	Acapetahua	Mujeres	2017	pobm_00_04	1506
1316	7003	7	Chiapas	Acapetahua	Mujeres	2018	pobm_00_04	1501
1317	7003	7	Chiapas	Acapetahua	Mujeres	2019	pobm_00_04	1496
1318	7003	7	Chiapas	Acapetahua	Mujeres	2020	pobm_00_04	1491
1319	7003	7	Chiapas	Acapetahua	Mujeres	2021	pobm_00_04	1490
1320	7003	7	Chiapas	Acapetahua	Mujeres	2022	pobm_00_04	1494
1321	7003	7	Chiapas	Acapetahua	Mujeres	2023	pobm_00_04	1499
1322	7003	7	Chiapas	Acapetahua	Mujeres	2024	pobm_00_04	1506
1323	7003	7	Chiapas	Acapetahua	Mujeres	2025	pobm_00_04	1514
1324	7003	7	Chiapas	Acapetahua	Mujeres	2026	pobm_00_04	1525
1325	7003	7	Chiapas	Acapetahua	Mujeres	2027	pobm_00_04	1538
1326	7003	7	Chiapas	Acapetahua	Mujeres	2028	pobm_00_04	1553
1327	7003	7	Chiapas	Acapetahua	Mujeres	2029	pobm_00_04	1571
1328	7003	7	Chiapas	Acapetahua	Mujeres	2030	pobm_00_04	1591
1329	7004	7	Chiapas	Altamirano	Mujeres	2015	pobm_00_04	2103
1330	7004	7	Chiapas	Altamirano	Mujeres	2016	pobm_00_04	2118
1331	7004	7	Chiapas	Altamirano	Mujeres	2017	pobm_00_04	2117
1332	7004	7	Chiapas	Altamirano	Mujeres	2018	pobm_00_04	2113
1333	7004	7	Chiapas	Altamirano	Mujeres	2019	pobm_00_04	2107
1334	7004	7	Chiapas	Altamirano	Mujeres	2020	pobm_00_04	2098
1335	7004	7	Chiapas	Altamirano	Mujeres	2021	pobm_00_04	2093
1336	7004	7	Chiapas	Altamirano	Mujeres	2022	pobm_00_04	2091
1337	7004	7	Chiapas	Altamirano	Mujeres	2023	pobm_00_04	2090
1338	7004	7	Chiapas	Altamirano	Mujeres	2024	pobm_00_04	2089
1339	7004	7	Chiapas	Altamirano	Mujeres	2025	pobm_00_04	2089
1340	7004	7	Chiapas	Altamirano	Mujeres	2026	pobm_00_04	2090
1341	7004	7	Chiapas	Altamirano	Mujeres	2027	pobm_00_04	2092
1342	7004	7	Chiapas	Altamirano	Mujeres	2028	pobm_00_04	2095
1343	7004	7	Chiapas	Altamirano	Mujeres	2029	pobm_00_04	2099
1344	7004	7	Chiapas	Altamirano	Mujeres	2030	pobm_00_04	2106
1345	7005	7	Chiapas	Amatán	Mujeres	2015	pobm_00_04	1363
1346	7005	7	Chiapas	Amatán	Mujeres	2016	pobm_00_04	1347
1347	7005	7	Chiapas	Amatán	Mujeres	2017	pobm_00_04	1322
1348	7005	7	Chiapas	Amatán	Mujeres	2018	pobm_00_04	1296
1349	7005	7	Chiapas	Amatán	Mujeres	2019	pobm_00_04	1272
1350	7005	7	Chiapas	Amatán	Mujeres	2020	pobm_00_04	1248
1351	7005	7	Chiapas	Amatán	Mujeres	2021	pobm_00_04	1229
1352	7005	7	Chiapas	Amatán	Mujeres	2022	pobm_00_04	1215
1353	7005	7	Chiapas	Amatán	Mujeres	2023	pobm_00_04	1204
1354	7005	7	Chiapas	Amatán	Mujeres	2024	pobm_00_04	1196
1355	7005	7	Chiapas	Amatán	Mujeres	2025	pobm_00_04	1192
1356	7005	7	Chiapas	Amatán	Mujeres	2026	pobm_00_04	1193
1357	7005	7	Chiapas	Amatán	Mujeres	2027	pobm_00_04	1198
1358	7005	7	Chiapas	Amatán	Mujeres	2028	pobm_00_04	1208
1359	7005	7	Chiapas	Amatán	Mujeres	2029	pobm_00_04	1224
1360	7005	7	Chiapas	Amatán	Mujeres	2030	pobm_00_04	1246
1361	7006	7	Chiapas	Amatenango de la Frontera	Mujeres	2015	pobm_00_04	1883
1362	7006	7	Chiapas	Amatenango de la Frontera	Mujeres	2016	pobm_00_04	1894
1363	7006	7	Chiapas	Amatenango de la Frontera	Mujeres	2017	pobm_00_04	1893
1364	7006	7	Chiapas	Amatenango de la Frontera	Mujeres	2018	pobm_00_04	1889
1365	7006	7	Chiapas	Amatenango de la Frontera	Mujeres	2019	pobm_00_04	1884
1366	7006	7	Chiapas	Amatenango de la Frontera	Mujeres	2020	pobm_00_04	1878
1367	7006	7	Chiapas	Amatenango de la Frontera	Mujeres	2021	pobm_00_04	1875
1368	7006	7	Chiapas	Amatenango de la Frontera	Mujeres	2022	pobm_00_04	1877
1369	7006	7	Chiapas	Amatenango de la Frontera	Mujeres	2023	pobm_00_04	1878
1370	7006	7	Chiapas	Amatenango de la Frontera	Mujeres	2024	pobm_00_04	1880
1371	7006	7	Chiapas	Amatenango de la Frontera	Mujeres	2025	pobm_00_04	1883
1372	7006	7	Chiapas	Amatenango de la Frontera	Mujeres	2026	pobm_00_04	1887
1373	7006	7	Chiapas	Amatenango de la Frontera	Mujeres	2027	pobm_00_04	1892
1374	7006	7	Chiapas	Amatenango de la Frontera	Mujeres	2028	pobm_00_04	1898
1375	7006	7	Chiapas	Amatenango de la Frontera	Mujeres	2029	pobm_00_04	1904
1376	7006	7	Chiapas	Amatenango de la Frontera	Mujeres	2030	pobm_00_04	1912
1377	7007	7	Chiapas	Amatenango del Valle	Mujeres	2015	pobm_00_04	681
1378	7007	7	Chiapas	Amatenango del Valle	Mujeres	2016	pobm_00_04	689
1379	7007	7	Chiapas	Amatenango del Valle	Mujeres	2017	pobm_00_04	692
1380	7007	7	Chiapas	Amatenango del Valle	Mujeres	2018	pobm_00_04	694
1381	7007	7	Chiapas	Amatenango del Valle	Mujeres	2019	pobm_00_04	694
1382	7007	7	Chiapas	Amatenango del Valle	Mujeres	2020	pobm_00_04	693
1383	7007	7	Chiapas	Amatenango del Valle	Mujeres	2021	pobm_00_04	692
1384	7007	7	Chiapas	Amatenango del Valle	Mujeres	2022	pobm_00_04	692
1385	7007	7	Chiapas	Amatenango del Valle	Mujeres	2023	pobm_00_04	692
1386	7007	7	Chiapas	Amatenango del Valle	Mujeres	2024	pobm_00_04	690
1387	7007	7	Chiapas	Amatenango del Valle	Mujeres	2025	pobm_00_04	688
1388	7007	7	Chiapas	Amatenango del Valle	Mujeres	2026	pobm_00_04	686
1389	7007	7	Chiapas	Amatenango del Valle	Mujeres	2027	pobm_00_04	683
1390	7007	7	Chiapas	Amatenango del Valle	Mujeres	2028	pobm_00_04	679
1391	7007	7	Chiapas	Amatenango del Valle	Mujeres	2029	pobm_00_04	675
1392	7007	7	Chiapas	Amatenango del Valle	Mujeres	2030	pobm_00_04	670
1393	7008	7	Chiapas	Angel Albino Corzo	Mujeres	2015	pobm_00_04	1715
1394	7008	7	Chiapas	Angel Albino Corzo	Mujeres	2016	pobm_00_04	1711
1395	7008	7	Chiapas	Angel Albino Corzo	Mujeres	2017	pobm_00_04	1696
1396	7008	7	Chiapas	Angel Albino Corzo	Mujeres	2018	pobm_00_04	1680
1397	7008	7	Chiapas	Angel Albino Corzo	Mujeres	2019	pobm_00_04	1665
1398	7008	7	Chiapas	Angel Albino Corzo	Mujeres	2020	pobm_00_04	1649
1399	7008	7	Chiapas	Angel Albino Corzo	Mujeres	2021	pobm_00_04	1639
1400	7008	7	Chiapas	Angel Albino Corzo	Mujeres	2022	pobm_00_04	1633
1401	7008	7	Chiapas	Angel Albino Corzo	Mujeres	2023	pobm_00_04	1630
1402	7008	7	Chiapas	Angel Albino Corzo	Mujeres	2024	pobm_00_04	1629
1403	7008	7	Chiapas	Angel Albino Corzo	Mujeres	2025	pobm_00_04	1631
1404	7008	7	Chiapas	Angel Albino Corzo	Mujeres	2026	pobm_00_04	1637
1405	7008	7	Chiapas	Angel Albino Corzo	Mujeres	2027	pobm_00_04	1645
1406	7008	7	Chiapas	Angel Albino Corzo	Mujeres	2028	pobm_00_04	1658
1407	7008	7	Chiapas	Angel Albino Corzo	Mujeres	2029	pobm_00_04	1674
1408	7008	7	Chiapas	Angel Albino Corzo	Mujeres	2030	pobm_00_04	1695
1409	7009	7	Chiapas	Arriaga	Mujeres	2015	pobm_00_04	1956
1410	7009	7	Chiapas	Arriaga	Mujeres	2016	pobm_00_04	1944
1411	7009	7	Chiapas	Arriaga	Mujeres	2017	pobm_00_04	1921
1412	7009	7	Chiapas	Arriaga	Mujeres	2018	pobm_00_04	1897
1413	7009	7	Chiapas	Arriaga	Mujeres	2019	pobm_00_04	1872
1414	7009	7	Chiapas	Arriaga	Mujeres	2020	pobm_00_04	1849
1415	7009	7	Chiapas	Arriaga	Mujeres	2021	pobm_00_04	1832
1416	7009	7	Chiapas	Arriaga	Mujeres	2022	pobm_00_04	1820
1417	7009	7	Chiapas	Arriaga	Mujeres	2023	pobm_00_04	1813
1418	7009	7	Chiapas	Arriaga	Mujeres	2024	pobm_00_04	1808
1419	7009	7	Chiapas	Arriaga	Mujeres	2025	pobm_00_04	1808
1420	7009	7	Chiapas	Arriaga	Mujeres	2026	pobm_00_04	1812
1421	7009	7	Chiapas	Arriaga	Mujeres	2027	pobm_00_04	1821
1422	7009	7	Chiapas	Arriaga	Mujeres	2028	pobm_00_04	1835
1423	7009	7	Chiapas	Arriaga	Mujeres	2029	pobm_00_04	1854
1424	7009	7	Chiapas	Arriaga	Mujeres	2030	pobm_00_04	1879
1425	7010	7	Chiapas	Bejucal de Ocampo	Mujeres	2015	pobm_00_04	505
1426	7010	7	Chiapas	Bejucal de Ocampo	Mujeres	2016	pobm_00_04	508
1427	7010	7	Chiapas	Bejucal de Ocampo	Mujeres	2017	pobm_00_04	508
1428	7010	7	Chiapas	Bejucal de Ocampo	Mujeres	2018	pobm_00_04	507
1429	7010	7	Chiapas	Bejucal de Ocampo	Mujeres	2019	pobm_00_04	506
1430	7010	7	Chiapas	Bejucal de Ocampo	Mujeres	2020	pobm_00_04	505
1431	7010	7	Chiapas	Bejucal de Ocampo	Mujeres	2021	pobm_00_04	504
1432	7010	7	Chiapas	Bejucal de Ocampo	Mujeres	2022	pobm_00_04	505
1433	7010	7	Chiapas	Bejucal de Ocampo	Mujeres	2023	pobm_00_04	506
1434	7010	7	Chiapas	Bejucal de Ocampo	Mujeres	2024	pobm_00_04	508
1435	7010	7	Chiapas	Bejucal de Ocampo	Mujeres	2025	pobm_00_04	510
1436	7010	7	Chiapas	Bejucal de Ocampo	Mujeres	2026	pobm_00_04	512
1437	7010	7	Chiapas	Bejucal de Ocampo	Mujeres	2027	pobm_00_04	515
1438	7010	7	Chiapas	Bejucal de Ocampo	Mujeres	2028	pobm_00_04	518
1439	7010	7	Chiapas	Bejucal de Ocampo	Mujeres	2029	pobm_00_04	522
1440	7010	7	Chiapas	Bejucal de Ocampo	Mujeres	2030	pobm_00_04	526
1441	7011	7	Chiapas	Bella Vista	Mujeres	2015	pobm_00_04	1245
1442	7011	7	Chiapas	Bella Vista	Mujeres	2016	pobm_00_04	1248
1443	7011	7	Chiapas	Bella Vista	Mujeres	2017	pobm_00_04	1244
1444	7011	7	Chiapas	Bella Vista	Mujeres	2018	pobm_00_04	1238
1445	7011	7	Chiapas	Bella Vista	Mujeres	2019	pobm_00_04	1232
1446	7011	7	Chiapas	Bella Vista	Mujeres	2020	pobm_00_04	1225
1447	7011	7	Chiapas	Bella Vista	Mujeres	2021	pobm_00_04	1221
1448	7011	7	Chiapas	Bella Vista	Mujeres	2022	pobm_00_04	1220
1449	7011	7	Chiapas	Bella Vista	Mujeres	2023	pobm_00_04	1220
1450	7011	7	Chiapas	Bella Vista	Mujeres	2024	pobm_00_04	1221
1451	7011	7	Chiapas	Bella Vista	Mujeres	2025	pobm_00_04	1223
1452	7011	7	Chiapas	Bella Vista	Mujeres	2026	pobm_00_04	1226
1453	7011	7	Chiapas	Bella Vista	Mujeres	2027	pobm_00_04	1230
1454	7011	7	Chiapas	Bella Vista	Mujeres	2028	pobm_00_04	1235
1455	7011	7	Chiapas	Bella Vista	Mujeres	2029	pobm_00_04	1241
1456	7011	7	Chiapas	Bella Vista	Mujeres	2030	pobm_00_04	1249
1457	7012	7	Chiapas	Berriozábal	Mujeres	2015	pobm_00_04	3070
1458	7012	7	Chiapas	Berriozábal	Mujeres	2016	pobm_00_04	3142
1459	7012	7	Chiapas	Berriozábal	Mujeres	2017	pobm_00_04	3189
1460	7012	7	Chiapas	Berriozábal	Mujeres	2018	pobm_00_04	3227
1461	7012	7	Chiapas	Berriozábal	Mujeres	2019	pobm_00_04	3255
1462	7012	7	Chiapas	Berriozábal	Mujeres	2020	pobm_00_04	3278
1463	7012	7	Chiapas	Berriozábal	Mujeres	2021	pobm_00_04	3299
1464	7012	7	Chiapas	Berriozábal	Mujeres	2022	pobm_00_04	3321
1465	7012	7	Chiapas	Berriozábal	Mujeres	2023	pobm_00_04	3336
1466	7012	7	Chiapas	Berriozábal	Mujeres	2024	pobm_00_04	3346
1467	7012	7	Chiapas	Berriozábal	Mujeres	2025	pobm_00_04	3350
1468	7012	7	Chiapas	Berriozábal	Mujeres	2026	pobm_00_04	3346
1469	7012	7	Chiapas	Berriozábal	Mujeres	2027	pobm_00_04	3337
1470	7012	7	Chiapas	Berriozábal	Mujeres	2028	pobm_00_04	3321
1471	7012	7	Chiapas	Berriozábal	Mujeres	2029	pobm_00_04	3296
1472	7012	7	Chiapas	Berriozábal	Mujeres	2030	pobm_00_04	3264
1473	7013	7	Chiapas	Bochil	Mujeres	2015	pobm_00_04	2488
1474	7013	7	Chiapas	Bochil	Mujeres	2016	pobm_00_04	2527
1475	7013	7	Chiapas	Bochil	Mujeres	2017	pobm_00_04	2545
1476	7013	7	Chiapas	Bochil	Mujeres	2018	pobm_00_04	2557
1477	7013	7	Chiapas	Bochil	Mujeres	2019	pobm_00_04	2564
1478	7013	7	Chiapas	Bochil	Mujeres	2020	pobm_00_04	2567
1479	7013	7	Chiapas	Bochil	Mujeres	2021	pobm_00_04	2571
1480	7013	7	Chiapas	Bochil	Mujeres	2022	pobm_00_04	2578
1481	7013	7	Chiapas	Bochil	Mujeres	2023	pobm_00_04	2582
1482	7013	7	Chiapas	Bochil	Mujeres	2024	pobm_00_04	2585
1483	7013	7	Chiapas	Bochil	Mujeres	2025	pobm_00_04	2586
1484	7013	7	Chiapas	Bochil	Mujeres	2026	pobm_00_04	2585
1485	7013	7	Chiapas	Bochil	Mujeres	2027	pobm_00_04	2582
1486	7013	7	Chiapas	Bochil	Mujeres	2028	pobm_00_04	2578
1487	7013	7	Chiapas	Bochil	Mujeres	2029	pobm_00_04	2571
1488	7013	7	Chiapas	Bochil	Mujeres	2030	pobm_00_04	2563
1489	7014	7	Chiapas	El Bosque	Mujeres	2015	pobm_00_04	1566
1490	7014	7	Chiapas	El Bosque	Mujeres	2016	pobm_00_04	1602
1491	7014	7	Chiapas	El Bosque	Mujeres	2017	pobm_00_04	1626
1492	7014	7	Chiapas	El Bosque	Mujeres	2018	pobm_00_04	1648
1493	7014	7	Chiapas	El Bosque	Mujeres	2019	pobm_00_04	1665
1494	7014	7	Chiapas	El Bosque	Mujeres	2020	pobm_00_04	1679
1495	7014	7	Chiapas	El Bosque	Mujeres	2021	pobm_00_04	1694
1496	7014	7	Chiapas	El Bosque	Mujeres	2022	pobm_00_04	1709
1497	7014	7	Chiapas	El Bosque	Mujeres	2023	pobm_00_04	1721
1498	7014	7	Chiapas	El Bosque	Mujeres	2024	pobm_00_04	1731
1499	7014	7	Chiapas	El Bosque	Mujeres	2025	pobm_00_04	1739
1500	7014	7	Chiapas	El Bosque	Mujeres	2026	pobm_00_04	1743
1501	7014	7	Chiapas	El Bosque	Mujeres	2027	pobm_00_04	1743
1502	7014	7	Chiapas	El Bosque	Mujeres	2028	pobm_00_04	1740
1503	7014	7	Chiapas	El Bosque	Mujeres	2029	pobm_00_04	1733
1504	7014	7	Chiapas	El Bosque	Mujeres	2030	pobm_00_04	1720
1505	7015	7	Chiapas	Cacahoatán	Mujeres	2015	pobm_00_04	2564
1506	7015	7	Chiapas	Cacahoatán	Mujeres	2016	pobm_00_04	2571
1507	7015	7	Chiapas	Cacahoatán	Mujeres	2017	pobm_00_04	2559
1508	7015	7	Chiapas	Cacahoatán	Mujeres	2018	pobm_00_04	2545
1509	7015	7	Chiapas	Cacahoatán	Mujeres	2019	pobm_00_04	2529
1510	7015	7	Chiapas	Cacahoatán	Mujeres	2020	pobm_00_04	2512
1511	7015	7	Chiapas	Cacahoatán	Mujeres	2021	pobm_00_04	2499
1512	7015	7	Chiapas	Cacahoatán	Mujeres	2022	pobm_00_04	2492
1513	7015	7	Chiapas	Cacahoatán	Mujeres	2023	pobm_00_04	2487
1514	7015	7	Chiapas	Cacahoatán	Mujeres	2024	pobm_00_04	2483
1515	7015	7	Chiapas	Cacahoatán	Mujeres	2025	pobm_00_04	2480
1516	7015	7	Chiapas	Cacahoatán	Mujeres	2026	pobm_00_04	2480
1517	7015	7	Chiapas	Cacahoatán	Mujeres	2027	pobm_00_04	2481
1518	7015	7	Chiapas	Cacahoatán	Mujeres	2028	pobm_00_04	2485
1519	7015	7	Chiapas	Cacahoatán	Mujeres	2029	pobm_00_04	2492
1520	7015	7	Chiapas	Cacahoatán	Mujeres	2030	pobm_00_04	2501
1521	7016	7	Chiapas	Catazajá	Mujeres	2015	pobm_00_04	776
1522	7016	7	Chiapas	Catazajá	Mujeres	2016	pobm_00_04	774
1523	7016	7	Chiapas	Catazajá	Mujeres	2017	pobm_00_04	767
1524	7016	7	Chiapas	Catazajá	Mujeres	2018	pobm_00_04	760
1525	7016	7	Chiapas	Catazajá	Mujeres	2019	pobm_00_04	754
1526	7016	7	Chiapas	Catazajá	Mujeres	2020	pobm_00_04	748
1527	7016	7	Chiapas	Catazajá	Mujeres	2021	pobm_00_04	744
1528	7016	7	Chiapas	Catazajá	Mujeres	2022	pobm_00_04	743
1529	7016	7	Chiapas	Catazajá	Mujeres	2023	pobm_00_04	744
1530	7016	7	Chiapas	Catazajá	Mujeres	2024	pobm_00_04	747
1531	7016	7	Chiapas	Catazajá	Mujeres	2025	pobm_00_04	751
1532	7016	7	Chiapas	Catazajá	Mujeres	2026	pobm_00_04	757
1533	7016	7	Chiapas	Catazajá	Mujeres	2027	pobm_00_04	765
1534	7016	7	Chiapas	Catazajá	Mujeres	2028	pobm_00_04	776
1535	7016	7	Chiapas	Catazajá	Mujeres	2029	pobm_00_04	789
1536	7016	7	Chiapas	Catazajá	Mujeres	2030	pobm_00_04	805
1537	7017	7	Chiapas	Cintalapa	Mujeres	2015	pobm_00_04	4404
1538	7017	7	Chiapas	Cintalapa	Mujeres	2016	pobm_00_04	4426
1539	7017	7	Chiapas	Cintalapa	Mujeres	2017	pobm_00_04	4417
1540	7017	7	Chiapas	Cintalapa	Mujeres	2018	pobm_00_04	4403
1541	7017	7	Chiapas	Cintalapa	Mujeres	2019	pobm_00_04	4386
1542	7017	7	Chiapas	Cintalapa	Mujeres	2020	pobm_00_04	4367
1543	7017	7	Chiapas	Cintalapa	Mujeres	2021	pobm_00_04	4355
1544	7017	7	Chiapas	Cintalapa	Mujeres	2022	pobm_00_04	4354
1545	7017	7	Chiapas	Cintalapa	Mujeres	2023	pobm_00_04	4354
1546	7017	7	Chiapas	Cintalapa	Mujeres	2024	pobm_00_04	4357
1547	7017	7	Chiapas	Cintalapa	Mujeres	2025	pobm_00_04	4362
1548	7017	7	Chiapas	Cintalapa	Mujeres	2026	pobm_00_04	4370
1549	7017	7	Chiapas	Cintalapa	Mujeres	2027	pobm_00_04	4382
1550	7017	7	Chiapas	Cintalapa	Mujeres	2028	pobm_00_04	4398
1551	7017	7	Chiapas	Cintalapa	Mujeres	2029	pobm_00_04	4417
1552	7017	7	Chiapas	Cintalapa	Mujeres	2030	pobm_00_04	4441
1553	7018	7	Chiapas	Coapilla	Mujeres	2015	pobm_00_04	593
1554	7018	7	Chiapas	Coapilla	Mujeres	2016	pobm_00_04	597
1555	7018	7	Chiapas	Coapilla	Mujeres	2017	pobm_00_04	596
1556	7018	7	Chiapas	Coapilla	Mujeres	2018	pobm_00_04	595
1557	7018	7	Chiapas	Coapilla	Mujeres	2019	pobm_00_04	593
1558	7018	7	Chiapas	Coapilla	Mujeres	2020	pobm_00_04	591
1559	7018	7	Chiapas	Coapilla	Mujeres	2021	pobm_00_04	590
1560	7018	7	Chiapas	Coapilla	Mujeres	2022	pobm_00_04	590
1561	7018	7	Chiapas	Coapilla	Mujeres	2023	pobm_00_04	591
1562	7018	7	Chiapas	Coapilla	Mujeres	2024	pobm_00_04	592
1563	7018	7	Chiapas	Coapilla	Mujeres	2025	pobm_00_04	593
1564	7018	7	Chiapas	Coapilla	Mujeres	2026	pobm_00_04	595
1565	7018	7	Chiapas	Coapilla	Mujeres	2027	pobm_00_04	598
1566	7018	7	Chiapas	Coapilla	Mujeres	2028	pobm_00_04	602
1567	7018	7	Chiapas	Coapilla	Mujeres	2029	pobm_00_04	606
1568	7018	7	Chiapas	Coapilla	Mujeres	2030	pobm_00_04	612
1569	7019	7	Chiapas	Comitán de Domínguez	Mujeres	2015	pobm_00_04	8407
1570	7019	7	Chiapas	Comitán de Domínguez	Mujeres	2016	pobm_00_04	8508
1571	7019	7	Chiapas	Comitán de Domínguez	Mujeres	2017	pobm_00_04	8541
1572	7019	7	Chiapas	Comitán de Domínguez	Mujeres	2018	pobm_00_04	8556
1573	7019	7	Chiapas	Comitán de Domínguez	Mujeres	2019	pobm_00_04	8554
1574	7019	7	Chiapas	Comitán de Domínguez	Mujeres	2020	pobm_00_04	8541
1575	7019	7	Chiapas	Comitán de Domínguez	Mujeres	2021	pobm_00_04	8533
1576	7019	7	Chiapas	Comitán de Domínguez	Mujeres	2022	pobm_00_04	8534
1577	7019	7	Chiapas	Comitán de Domínguez	Mujeres	2023	pobm_00_04	8530
1578	7019	7	Chiapas	Comitán de Domínguez	Mujeres	2024	pobm_00_04	8522
1579	7019	7	Chiapas	Comitán de Domínguez	Mujeres	2025	pobm_00_04	8509
1580	7019	7	Chiapas	Comitán de Domínguez	Mujeres	2026	pobm_00_04	8492
1581	7019	7	Chiapas	Comitán de Domínguez	Mujeres	2027	pobm_00_04	8471
1582	7019	7	Chiapas	Comitán de Domínguez	Mujeres	2028	pobm_00_04	8447
1583	7019	7	Chiapas	Comitán de Domínguez	Mujeres	2029	pobm_00_04	8419
1584	7019	7	Chiapas	Comitán de Domínguez	Mujeres	2030	pobm_00_04	8386
1585	7020	7	Chiapas	La Concordia	Mujeres	2015	pobm_00_04	2573
1586	7020	7	Chiapas	La Concordia	Mujeres	2016	pobm_00_04	2574
1587	7020	7	Chiapas	La Concordia	Mujeres	2017	pobm_00_04	2559
1588	7020	7	Chiapas	La Concordia	Mujeres	2018	pobm_00_04	2541
1589	7020	7	Chiapas	La Concordia	Mujeres	2019	pobm_00_04	2522
1590	7020	7	Chiapas	La Concordia	Mujeres	2020	pobm_00_04	2504
1591	7020	7	Chiapas	La Concordia	Mujeres	2021	pobm_00_04	2492
1592	7020	7	Chiapas	La Concordia	Mujeres	2022	pobm_00_04	2486
1593	7020	7	Chiapas	La Concordia	Mujeres	2023	pobm_00_04	2483
1594	7020	7	Chiapas	La Concordia	Mujeres	2024	pobm_00_04	2484
1595	7020	7	Chiapas	La Concordia	Mujeres	2025	pobm_00_04	2488
1596	7020	7	Chiapas	La Concordia	Mujeres	2026	pobm_00_04	2496
1597	7020	7	Chiapas	La Concordia	Mujeres	2027	pobm_00_04	2508
1598	7020	7	Chiapas	La Concordia	Mujeres	2028	pobm_00_04	2524
1599	7020	7	Chiapas	La Concordia	Mujeres	2029	pobm_00_04	2546
1600	7020	7	Chiapas	La Concordia	Mujeres	2030	pobm_00_04	2573
1601	7021	7	Chiapas	Copainalá	Mujeres	2015	pobm_00_04	1194
1602	7021	7	Chiapas	Copainalá	Mujeres	2016	pobm_00_04	1184
1603	7021	7	Chiapas	Copainalá	Mujeres	2017	pobm_00_04	1167
1604	7021	7	Chiapas	Copainalá	Mujeres	2018	pobm_00_04	1149
1605	7021	7	Chiapas	Copainalá	Mujeres	2019	pobm_00_04	1131
1606	7021	7	Chiapas	Copainalá	Mujeres	2020	pobm_00_04	1114
1607	7021	7	Chiapas	Copainalá	Mujeres	2021	pobm_00_04	1100
1608	7021	7	Chiapas	Copainalá	Mujeres	2022	pobm_00_04	1090
1609	7021	7	Chiapas	Copainalá	Mujeres	2023	pobm_00_04	1082
1610	7021	7	Chiapas	Copainalá	Mujeres	2024	pobm_00_04	1077
1611	7021	7	Chiapas	Copainalá	Mujeres	2025	pobm_00_04	1074
1612	7021	7	Chiapas	Copainalá	Mujeres	2026	pobm_00_04	1074
1613	7021	7	Chiapas	Copainalá	Mujeres	2027	pobm_00_04	1077
1614	7021	7	Chiapas	Copainalá	Mujeres	2028	pobm_00_04	1083
1615	7021	7	Chiapas	Copainalá	Mujeres	2029	pobm_00_04	1093
1616	7021	7	Chiapas	Copainalá	Mujeres	2030	pobm_00_04	1107
1617	7022	7	Chiapas	Chalchihuitán	Mujeres	2015	pobm_00_04	1377
1618	7022	7	Chiapas	Chalchihuitán	Mujeres	2016	pobm_00_04	1394
1619	7022	7	Chiapas	Chalchihuitán	Mujeres	2017	pobm_00_04	1400
1620	7022	7	Chiapas	Chalchihuitán	Mujeres	2018	pobm_00_04	1403
1621	7022	7	Chiapas	Chalchihuitán	Mujeres	2019	pobm_00_04	1405
1622	7022	7	Chiapas	Chalchihuitán	Mujeres	2020	pobm_00_04	1406
1623	7022	7	Chiapas	Chalchihuitán	Mujeres	2021	pobm_00_04	1408
1624	7022	7	Chiapas	Chalchihuitán	Mujeres	2022	pobm_00_04	1412
1625	7022	7	Chiapas	Chalchihuitán	Mujeres	2023	pobm_00_04	1415
1626	7022	7	Chiapas	Chalchihuitán	Mujeres	2024	pobm_00_04	1419
1627	7022	7	Chiapas	Chalchihuitán	Mujeres	2025	pobm_00_04	1422
1628	7022	7	Chiapas	Chalchihuitán	Mujeres	2026	pobm_00_04	1426
1629	7022	7	Chiapas	Chalchihuitán	Mujeres	2027	pobm_00_04	1429
1630	7022	7	Chiapas	Chalchihuitán	Mujeres	2028	pobm_00_04	1432
1631	7022	7	Chiapas	Chalchihuitán	Mujeres	2029	pobm_00_04	1436
1632	7022	7	Chiapas	Chalchihuitán	Mujeres	2030	pobm_00_04	1439
1633	7023	7	Chiapas	Chamula	Mujeres	2015	pobm_00_04	6560
1634	7023	7	Chiapas	Chamula	Mujeres	2016	pobm_00_04	6688
1635	7023	7	Chiapas	Chamula	Mujeres	2017	pobm_00_04	6761
1636	7023	7	Chiapas	Chamula	Mujeres	2018	pobm_00_04	6818
1637	7023	7	Chiapas	Chamula	Mujeres	2019	pobm_00_04	6858
1638	7023	7	Chiapas	Chamula	Mujeres	2020	pobm_00_04	6886
1639	7023	7	Chiapas	Chamula	Mujeres	2021	pobm_00_04	6913
1640	7023	7	Chiapas	Chamula	Mujeres	2022	pobm_00_04	6943
1641	7023	7	Chiapas	Chamula	Mujeres	2023	pobm_00_04	6964
1642	7023	7	Chiapas	Chamula	Mujeres	2024	pobm_00_04	6974
1643	7023	7	Chiapas	Chamula	Mujeres	2025	pobm_00_04	6974
1644	7023	7	Chiapas	Chamula	Mujeres	2026	pobm_00_04	6963
1645	7023	7	Chiapas	Chamula	Mujeres	2027	pobm_00_04	6941
1646	7023	7	Chiapas	Chamula	Mujeres	2028	pobm_00_04	6907
1647	7023	7	Chiapas	Chamula	Mujeres	2029	pobm_00_04	6859
1648	7023	7	Chiapas	Chamula	Mujeres	2030	pobm_00_04	6797
1649	7024	7	Chiapas	Chanal	Mujeres	2015	pobm_00_04	1086
1650	7024	7	Chiapas	Chanal	Mujeres	2016	pobm_00_04	1111
1651	7024	7	Chiapas	Chanal	Mujeres	2017	pobm_00_04	1126
1652	7024	7	Chiapas	Chanal	Mujeres	2018	pobm_00_04	1138
1653	7024	7	Chiapas	Chanal	Mujeres	2019	pobm_00_04	1147
1654	7024	7	Chiapas	Chanal	Mujeres	2020	pobm_00_04	1153
1655	7024	7	Chiapas	Chanal	Mujeres	2021	pobm_00_04	1159
1656	7024	7	Chiapas	Chanal	Mujeres	2022	pobm_00_04	1164
1657	7024	7	Chiapas	Chanal	Mujeres	2023	pobm_00_04	1167
1658	7024	7	Chiapas	Chanal	Mujeres	2024	pobm_00_04	1168
1659	7024	7	Chiapas	Chanal	Mujeres	2025	pobm_00_04	1166
1660	7024	7	Chiapas	Chanal	Mujeres	2026	pobm_00_04	1161
1661	7024	7	Chiapas	Chanal	Mujeres	2027	pobm_00_04	1153
1662	7024	7	Chiapas	Chanal	Mujeres	2028	pobm_00_04	1142
1663	7024	7	Chiapas	Chanal	Mujeres	2029	pobm_00_04	1128
1664	7024	7	Chiapas	Chanal	Mujeres	2030	pobm_00_04	1110
1665	7025	7	Chiapas	Chapultenango	Mujeres	2015	pobm_00_04	443
1666	7025	7	Chiapas	Chapultenango	Mujeres	2016	pobm_00_04	432
1667	7025	7	Chiapas	Chapultenango	Mujeres	2017	pobm_00_04	419
1668	7025	7	Chiapas	Chapultenango	Mujeres	2018	pobm_00_04	407
1669	7025	7	Chiapas	Chapultenango	Mujeres	2019	pobm_00_04	395
1670	7025	7	Chiapas	Chapultenango	Mujeres	2020	pobm_00_04	385
1671	7025	7	Chiapas	Chapultenango	Mujeres	2021	pobm_00_04	376
1672	7025	7	Chiapas	Chapultenango	Mujeres	2022	pobm_00_04	370
1673	7025	7	Chiapas	Chapultenango	Mujeres	2023	pobm_00_04	366
1674	7025	7	Chiapas	Chapultenango	Mujeres	2024	pobm_00_04	364
1675	7025	7	Chiapas	Chapultenango	Mujeres	2025	pobm_00_04	364
1676	7025	7	Chiapas	Chapultenango	Mujeres	2026	pobm_00_04	367
1677	7025	7	Chiapas	Chapultenango	Mujeres	2027	pobm_00_04	372
1678	7025	7	Chiapas	Chapultenango	Mujeres	2028	pobm_00_04	380
1679	7025	7	Chiapas	Chapultenango	Mujeres	2029	pobm_00_04	391
1680	7025	7	Chiapas	Chapultenango	Mujeres	2030	pobm_00_04	406
1681	7026	7	Chiapas	Chenalhó	Mujeres	2015	pobm_00_04	3157
1682	7026	7	Chiapas	Chenalhó	Mujeres	2016	pobm_00_04	3209
1683	7026	7	Chiapas	Chenalhó	Mujeres	2017	pobm_00_04	3237
1684	7026	7	Chiapas	Chenalhó	Mujeres	2018	pobm_00_04	3258
1685	7026	7	Chiapas	Chenalhó	Mujeres	2019	pobm_00_04	3272
1686	7026	7	Chiapas	Chenalhó	Mujeres	2020	pobm_00_04	3282
1687	7026	7	Chiapas	Chenalhó	Mujeres	2021	pobm_00_04	3293
1688	7026	7	Chiapas	Chenalhó	Mujeres	2022	pobm_00_04	3307
1689	7026	7	Chiapas	Chenalhó	Mujeres	2023	pobm_00_04	3317
1690	7026	7	Chiapas	Chenalhó	Mujeres	2024	pobm_00_04	3323
1691	7026	7	Chiapas	Chenalhó	Mujeres	2025	pobm_00_04	3325
1692	7026	7	Chiapas	Chenalhó	Mujeres	2026	pobm_00_04	3322
1693	7026	7	Chiapas	Chenalhó	Mujeres	2027	pobm_00_04	3314
1694	7026	7	Chiapas	Chenalhó	Mujeres	2028	pobm_00_04	3302
1695	7026	7	Chiapas	Chenalhó	Mujeres	2029	pobm_00_04	3283
1696	7026	7	Chiapas	Chenalhó	Mujeres	2030	pobm_00_04	3258
1697	7027	7	Chiapas	Chiapa de Corzo	Mujeres	2015	pobm_00_04	5441
1698	7027	7	Chiapas	Chiapa de Corzo	Mujeres	2016	pobm_00_04	5544
1699	7027	7	Chiapas	Chiapa de Corzo	Mujeres	2017	pobm_00_04	5601
1700	7027	7	Chiapas	Chiapa de Corzo	Mujeres	2018	pobm_00_04	5644
1701	7027	7	Chiapas	Chiapa de Corzo	Mujeres	2019	pobm_00_04	5673
1702	7027	7	Chiapas	Chiapa de Corzo	Mujeres	2020	pobm_00_04	5692
1703	7027	7	Chiapas	Chiapa de Corzo	Mujeres	2021	pobm_00_04	5711
1704	7027	7	Chiapas	Chiapa de Corzo	Mujeres	2022	pobm_00_04	5734
1705	7027	7	Chiapas	Chiapa de Corzo	Mujeres	2023	pobm_00_04	5749
1706	7027	7	Chiapas	Chiapa de Corzo	Mujeres	2024	pobm_00_04	5758
1707	7027	7	Chiapas	Chiapa de Corzo	Mujeres	2025	pobm_00_04	5759
1708	7027	7	Chiapas	Chiapa de Corzo	Mujeres	2026	pobm_00_04	5754
1709	7027	7	Chiapas	Chiapa de Corzo	Mujeres	2027	pobm_00_04	5741
1710	7027	7	Chiapas	Chiapa de Corzo	Mujeres	2028	pobm_00_04	5721
1711	7027	7	Chiapas	Chiapa de Corzo	Mujeres	2029	pobm_00_04	5693
1712	7027	7	Chiapas	Chiapa de Corzo	Mujeres	2030	pobm_00_04	5656
1713	7028	7	Chiapas	Chiapilla	Mujeres	2015	pobm_00_04	296
1714	7028	7	Chiapas	Chiapilla	Mujeres	2016	pobm_00_04	299
1715	7028	7	Chiapas	Chiapilla	Mujeres	2017	pobm_00_04	301
1716	7028	7	Chiapas	Chiapilla	Mujeres	2018	pobm_00_04	302
1717	7028	7	Chiapas	Chiapilla	Mujeres	2019	pobm_00_04	303
1718	7028	7	Chiapas	Chiapilla	Mujeres	2020	pobm_00_04	303
1719	7028	7	Chiapas	Chiapilla	Mujeres	2021	pobm_00_04	305
1720	7028	7	Chiapas	Chiapilla	Mujeres	2022	pobm_00_04	306
1721	7028	7	Chiapas	Chiapilla	Mujeres	2023	pobm_00_04	308
1722	7028	7	Chiapas	Chiapilla	Mujeres	2024	pobm_00_04	310
1723	7028	7	Chiapas	Chiapilla	Mujeres	2025	pobm_00_04	312
1724	7028	7	Chiapas	Chiapilla	Mujeres	2026	pobm_00_04	315
1725	7028	7	Chiapas	Chiapilla	Mujeres	2027	pobm_00_04	317
1726	7028	7	Chiapas	Chiapilla	Mujeres	2028	pobm_00_04	320
1727	7028	7	Chiapas	Chiapilla	Mujeres	2029	pobm_00_04	322
1728	7028	7	Chiapas	Chiapilla	Mujeres	2030	pobm_00_04	325
1729	7029	7	Chiapas	Chicoasén	Mujeres	2015	pobm_00_04	309
1730	7029	7	Chiapas	Chicoasén	Mujeres	2016	pobm_00_04	308
1731	7029	7	Chiapas	Chicoasén	Mujeres	2017	pobm_00_04	306
1732	7029	7	Chiapas	Chicoasén	Mujeres	2018	pobm_00_04	302
1733	7029	7	Chiapas	Chicoasén	Mujeres	2019	pobm_00_04	299
1734	7029	7	Chiapas	Chicoasén	Mujeres	2020	pobm_00_04	295
1735	7029	7	Chiapas	Chicoasén	Mujeres	2021	pobm_00_04	292
1736	7029	7	Chiapas	Chicoasén	Mujeres	2022	pobm_00_04	289
1737	7029	7	Chiapas	Chicoasén	Mujeres	2023	pobm_00_04	287
1738	7029	7	Chiapas	Chicoasén	Mujeres	2024	pobm_00_04	284
1739	7029	7	Chiapas	Chicoasén	Mujeres	2025	pobm_00_04	282
1740	7029	7	Chiapas	Chicoasén	Mujeres	2026	pobm_00_04	280
1741	7029	7	Chiapas	Chicoasén	Mujeres	2027	pobm_00_04	278
1742	7029	7	Chiapas	Chicoasén	Mujeres	2028	pobm_00_04	277
1743	7029	7	Chiapas	Chicoasén	Mujeres	2029	pobm_00_04	276
1744	7029	7	Chiapas	Chicoasén	Mujeres	2030	pobm_00_04	275
1745	7030	7	Chiapas	Chicomuselo	Mujeres	2015	pobm_00_04	1979
1746	7030	7	Chiapas	Chicomuselo	Mujeres	2016	pobm_00_04	1996
1747	7030	7	Chiapas	Chicomuselo	Mujeres	2017	pobm_00_04	1998
1748	7030	7	Chiapas	Chicomuselo	Mujeres	2018	pobm_00_04	1998
1749	7030	7	Chiapas	Chicomuselo	Mujeres	2019	pobm_00_04	1995
1750	7030	7	Chiapas	Chicomuselo	Mujeres	2020	pobm_00_04	1992
1751	7030	7	Chiapas	Chicomuselo	Mujeres	2021	pobm_00_04	1990
1752	7030	7	Chiapas	Chicomuselo	Mujeres	2022	pobm_00_04	1993
1753	7030	7	Chiapas	Chicomuselo	Mujeres	2023	pobm_00_04	1995
1754	7030	7	Chiapas	Chicomuselo	Mujeres	2024	pobm_00_04	1997
1755	7030	7	Chiapas	Chicomuselo	Mujeres	2025	pobm_00_04	1998
1756	7030	7	Chiapas	Chicomuselo	Mujeres	2026	pobm_00_04	2000
1757	7030	7	Chiapas	Chicomuselo	Mujeres	2027	pobm_00_04	2002
1758	7030	7	Chiapas	Chicomuselo	Mujeres	2028	pobm_00_04	2003
1759	7030	7	Chiapas	Chicomuselo	Mujeres	2029	pobm_00_04	2004
1760	7030	7	Chiapas	Chicomuselo	Mujeres	2030	pobm_00_04	2006
1761	7031	7	Chiapas	Chilón	Mujeres	2015	pobm_00_04	9442
1762	7031	7	Chiapas	Chilón	Mujeres	2016	pobm_00_04	9635
1763	7031	7	Chiapas	Chilón	Mujeres	2017	pobm_00_04	9747
1764	7031	7	Chiapas	Chilón	Mujeres	2018	pobm_00_04	9833
1765	7031	7	Chiapas	Chilón	Mujeres	2019	pobm_00_04	9895
1766	7031	7	Chiapas	Chilón	Mujeres	2020	pobm_00_04	9935
1767	7031	7	Chiapas	Chilón	Mujeres	2021	pobm_00_04	9973
1768	7031	7	Chiapas	Chilón	Mujeres	2022	pobm_00_04	10013
1769	7031	7	Chiapas	Chilón	Mujeres	2023	pobm_00_04	10037
1770	7031	7	Chiapas	Chilón	Mujeres	2024	pobm_00_04	10044
1771	7031	7	Chiapas	Chilón	Mujeres	2025	pobm_00_04	10035
1772	7031	7	Chiapas	Chilón	Mujeres	2026	pobm_00_04	10007
1773	7031	7	Chiapas	Chilón	Mujeres	2027	pobm_00_04	9960
1774	7031	7	Chiapas	Chilón	Mujeres	2028	pobm_00_04	9894
1775	7031	7	Chiapas	Chilón	Mujeres	2029	pobm_00_04	9806
1776	7031	7	Chiapas	Chilón	Mujeres	2030	pobm_00_04	9694
1777	7032	7	Chiapas	Escuintla	Mujeres	2015	pobm_00_04	1874
1778	7032	7	Chiapas	Escuintla	Mujeres	2016	pobm_00_04	1877
1779	7032	7	Chiapas	Escuintla	Mujeres	2017	pobm_00_04	1867
1780	7032	7	Chiapas	Escuintla	Mujeres	2018	pobm_00_04	1856
1781	7032	7	Chiapas	Escuintla	Mujeres	2019	pobm_00_04	1845
1782	7032	7	Chiapas	Escuintla	Mujeres	2020	pobm_00_04	1833
1783	7032	7	Chiapas	Escuintla	Mujeres	2021	pobm_00_04	1826
1784	7032	7	Chiapas	Escuintla	Mujeres	2022	pobm_00_04	1823
1785	7032	7	Chiapas	Escuintla	Mujeres	2023	pobm_00_04	1823
1786	7032	7	Chiapas	Escuintla	Mujeres	2024	pobm_00_04	1824
1787	7032	7	Chiapas	Escuintla	Mujeres	2025	pobm_00_04	1827
1788	7032	7	Chiapas	Escuintla	Mujeres	2026	pobm_00_04	1832
1789	7032	7	Chiapas	Escuintla	Mujeres	2027	pobm_00_04	1839
1790	7032	7	Chiapas	Escuintla	Mujeres	2028	pobm_00_04	1850
1791	7032	7	Chiapas	Escuintla	Mujeres	2029	pobm_00_04	1863
1792	7032	7	Chiapas	Escuintla	Mujeres	2030	pobm_00_04	1878
1793	7033	7	Chiapas	Francisco León	Mujeres	2015	pobm_00_04	496
1794	7033	7	Chiapas	Francisco León	Mujeres	2016	pobm_00_04	494
1795	7033	7	Chiapas	Francisco León	Mujeres	2017	pobm_00_04	487
1796	7033	7	Chiapas	Francisco León	Mujeres	2018	pobm_00_04	480
1797	7033	7	Chiapas	Francisco León	Mujeres	2019	pobm_00_04	473
1798	7033	7	Chiapas	Francisco León	Mujeres	2020	pobm_00_04	466
1799	7033	7	Chiapas	Francisco León	Mujeres	2021	pobm_00_04	460
1800	7033	7	Chiapas	Francisco León	Mujeres	2022	pobm_00_04	456
1801	7033	7	Chiapas	Francisco León	Mujeres	2023	pobm_00_04	452
1802	7033	7	Chiapas	Francisco León	Mujeres	2024	pobm_00_04	449
1803	7033	7	Chiapas	Francisco León	Mujeres	2025	pobm_00_04	447
1804	7033	7	Chiapas	Francisco León	Mujeres	2026	pobm_00_04	447
1805	7033	7	Chiapas	Francisco León	Mujeres	2027	pobm_00_04	447
1806	7033	7	Chiapas	Francisco León	Mujeres	2028	pobm_00_04	448
1807	7033	7	Chiapas	Francisco León	Mujeres	2029	pobm_00_04	451
1808	7033	7	Chiapas	Francisco León	Mujeres	2030	pobm_00_04	456
1809	7034	7	Chiapas	Frontera Comalapa	Mujeres	2015	pobm_00_04	4062
1810	7034	7	Chiapas	Frontera Comalapa	Mujeres	2016	pobm_00_04	4095
1811	7034	7	Chiapas	Frontera Comalapa	Mujeres	2017	pobm_00_04	4097
1812	7034	7	Chiapas	Frontera Comalapa	Mujeres	2018	pobm_00_04	4094
1813	7034	7	Chiapas	Frontera Comalapa	Mujeres	2019	pobm_00_04	4085
1814	7034	7	Chiapas	Frontera Comalapa	Mujeres	2020	pobm_00_04	4074
1815	7034	7	Chiapas	Frontera Comalapa	Mujeres	2021	pobm_00_04	4068
1816	7034	7	Chiapas	Frontera Comalapa	Mujeres	2022	pobm_00_04	4069
1817	7034	7	Chiapas	Frontera Comalapa	Mujeres	2023	pobm_00_04	4071
1818	7034	7	Chiapas	Frontera Comalapa	Mujeres	2024	pobm_00_04	4073
1819	7034	7	Chiapas	Frontera Comalapa	Mujeres	2025	pobm_00_04	4076
1820	7034	7	Chiapas	Frontera Comalapa	Mujeres	2026	pobm_00_04	4079
1821	7034	7	Chiapas	Frontera Comalapa	Mujeres	2027	pobm_00_04	4084
1822	7034	7	Chiapas	Frontera Comalapa	Mujeres	2028	pobm_00_04	4091
1823	7034	7	Chiapas	Frontera Comalapa	Mujeres	2029	pobm_00_04	4098
1824	7034	7	Chiapas	Frontera Comalapa	Mujeres	2030	pobm_00_04	4107
1825	7035	7	Chiapas	Frontera Hidalgo	Mujeres	2015	pobm_00_04	753
1826	7035	7	Chiapas	Frontera Hidalgo	Mujeres	2016	pobm_00_04	765
1827	7035	7	Chiapas	Frontera Hidalgo	Mujeres	2017	pobm_00_04	771
1828	7035	7	Chiapas	Frontera Hidalgo	Mujeres	2018	pobm_00_04	776
1829	7035	7	Chiapas	Frontera Hidalgo	Mujeres	2019	pobm_00_04	780
1830	7035	7	Chiapas	Frontera Hidalgo	Mujeres	2020	pobm_00_04	783
1831	7035	7	Chiapas	Frontera Hidalgo	Mujeres	2021	pobm_00_04	786
1832	7035	7	Chiapas	Frontera Hidalgo	Mujeres	2022	pobm_00_04	791
1833	7035	7	Chiapas	Frontera Hidalgo	Mujeres	2023	pobm_00_04	796
1834	7035	7	Chiapas	Frontera Hidalgo	Mujeres	2024	pobm_00_04	800
1835	7035	7	Chiapas	Frontera Hidalgo	Mujeres	2025	pobm_00_04	805
1836	7035	7	Chiapas	Frontera Hidalgo	Mujeres	2026	pobm_00_04	808
1837	7035	7	Chiapas	Frontera Hidalgo	Mujeres	2027	pobm_00_04	812
1838	7035	7	Chiapas	Frontera Hidalgo	Mujeres	2028	pobm_00_04	815
1839	7035	7	Chiapas	Frontera Hidalgo	Mujeres	2029	pobm_00_04	818
1840	7035	7	Chiapas	Frontera Hidalgo	Mujeres	2030	pobm_00_04	820
1841	7036	7	Chiapas	La Grandeza	Mujeres	2015	pobm_00_04	525
1842	7036	7	Chiapas	La Grandeza	Mujeres	2016	pobm_00_04	526
1843	7036	7	Chiapas	La Grandeza	Mujeres	2017	pobm_00_04	524
1844	7036	7	Chiapas	La Grandeza	Mujeres	2018	pobm_00_04	520
1845	7036	7	Chiapas	La Grandeza	Mujeres	2019	pobm_00_04	517
1846	7036	7	Chiapas	La Grandeza	Mujeres	2020	pobm_00_04	513
1847	7036	7	Chiapas	La Grandeza	Mujeres	2021	pobm_00_04	510
1848	7036	7	Chiapas	La Grandeza	Mujeres	2022	pobm_00_04	508
1849	7036	7	Chiapas	La Grandeza	Mujeres	2023	pobm_00_04	506
1850	7036	7	Chiapas	La Grandeza	Mujeres	2024	pobm_00_04	505
1851	7036	7	Chiapas	La Grandeza	Mujeres	2025	pobm_00_04	503
1852	7036	7	Chiapas	La Grandeza	Mujeres	2026	pobm_00_04	503
1853	7036	7	Chiapas	La Grandeza	Mujeres	2027	pobm_00_04	503
1854	7036	7	Chiapas	La Grandeza	Mujeres	2028	pobm_00_04	503
1855	7036	7	Chiapas	La Grandeza	Mujeres	2029	pobm_00_04	504
1856	7036	7	Chiapas	La Grandeza	Mujeres	2030	pobm_00_04	506
1857	7037	7	Chiapas	Huehuetán	Mujeres	2015	pobm_00_04	1890
1858	7037	7	Chiapas	Huehuetán	Mujeres	2016	pobm_00_04	1894
1859	7037	7	Chiapas	Huehuetán	Mujeres	2017	pobm_00_04	1886
1860	7037	7	Chiapas	Huehuetán	Mujeres	2018	pobm_00_04	1877
1861	7037	7	Chiapas	Huehuetán	Mujeres	2019	pobm_00_04	1868
1862	7037	7	Chiapas	Huehuetán	Mujeres	2020	pobm_00_04	1859
1863	7037	7	Chiapas	Huehuetán	Mujeres	2021	pobm_00_04	1854
1864	7037	7	Chiapas	Huehuetán	Mujeres	2022	pobm_00_04	1855
1865	7037	7	Chiapas	Huehuetán	Mujeres	2023	pobm_00_04	1858
1866	7037	7	Chiapas	Huehuetán	Mujeres	2024	pobm_00_04	1863
1867	7037	7	Chiapas	Huehuetán	Mujeres	2025	pobm_00_04	1870
1868	7037	7	Chiapas	Huehuetán	Mujeres	2026	pobm_00_04	1881
1869	7037	7	Chiapas	Huehuetán	Mujeres	2027	pobm_00_04	1893
1870	7037	7	Chiapas	Huehuetán	Mujeres	2028	pobm_00_04	1909
1871	7037	7	Chiapas	Huehuetán	Mujeres	2029	pobm_00_04	1929
1872	7037	7	Chiapas	Huehuetán	Mujeres	2030	pobm_00_04	1951
1873	7038	7	Chiapas	Huixtán	Mujeres	2015	pobm_00_04	1595
1874	7038	7	Chiapas	Huixtán	Mujeres	2016	pobm_00_04	1606
1875	7038	7	Chiapas	Huixtán	Mujeres	2017	pobm_00_04	1607
1876	7038	7	Chiapas	Huixtán	Mujeres	2018	pobm_00_04	1605
1877	7038	7	Chiapas	Huixtán	Mujeres	2019	pobm_00_04	1601
1878	7038	7	Chiapas	Huixtán	Mujeres	2020	pobm_00_04	1597
1879	7038	7	Chiapas	Huixtán	Mujeres	2021	pobm_00_04	1595
1880	7038	7	Chiapas	Huixtán	Mujeres	2022	pobm_00_04	1596
1881	7038	7	Chiapas	Huixtán	Mujeres	2023	pobm_00_04	1597
1882	7038	7	Chiapas	Huixtán	Mujeres	2024	pobm_00_04	1598
1883	7038	7	Chiapas	Huixtán	Mujeres	2025	pobm_00_04	1600
1884	7038	7	Chiapas	Huixtán	Mujeres	2026	pobm_00_04	1602
1885	7038	7	Chiapas	Huixtán	Mujeres	2027	pobm_00_04	1604
1886	7038	7	Chiapas	Huixtán	Mujeres	2028	pobm_00_04	1607
1887	7038	7	Chiapas	Huixtán	Mujeres	2029	pobm_00_04	1611
1888	7038	7	Chiapas	Huixtán	Mujeres	2030	pobm_00_04	1615
1889	7039	7	Chiapas	Huitiupán	Mujeres	2015	pobm_00_04	1555
1890	7039	7	Chiapas	Huitiupán	Mujeres	2016	pobm_00_04	1550
1891	7039	7	Chiapas	Huitiupán	Mujeres	2017	pobm_00_04	1534
1892	7039	7	Chiapas	Huitiupán	Mujeres	2018	pobm_00_04	1518
1893	7039	7	Chiapas	Huitiupán	Mujeres	2019	pobm_00_04	1502
1894	7039	7	Chiapas	Huitiupán	Mujeres	2020	pobm_00_04	1486
1895	7039	7	Chiapas	Huitiupán	Mujeres	2021	pobm_00_04	1475
1896	7039	7	Chiapas	Huitiupán	Mujeres	2022	pobm_00_04	1468
1897	7039	7	Chiapas	Huitiupán	Mujeres	2023	pobm_00_04	1463
1898	7039	7	Chiapas	Huitiupán	Mujeres	2024	pobm_00_04	1461
1899	7039	7	Chiapas	Huitiupán	Mujeres	2025	pobm_00_04	1462
1900	7039	7	Chiapas	Huitiupán	Mujeres	2026	pobm_00_04	1465
1901	7039	7	Chiapas	Huitiupán	Mujeres	2027	pobm_00_04	1473
1902	7039	7	Chiapas	Huitiupán	Mujeres	2028	pobm_00_04	1484
1903	7039	7	Chiapas	Huitiupán	Mujeres	2029	pobm_00_04	1499
1904	7039	7	Chiapas	Huitiupán	Mujeres	2030	pobm_00_04	1519
1905	7040	7	Chiapas	Huixtla	Mujeres	2015	pobm_00_04	2921
1906	7040	7	Chiapas	Huixtla	Mujeres	2016	pobm_00_04	2927
1907	7040	7	Chiapas	Huixtla	Mujeres	2017	pobm_00_04	2914
1908	7040	7	Chiapas	Huixtla	Mujeres	2018	pobm_00_04	2898
1909	7040	7	Chiapas	Huixtla	Mujeres	2019	pobm_00_04	2880
1910	7040	7	Chiapas	Huixtla	Mujeres	2020	pobm_00_04	2862
1911	7040	7	Chiapas	Huixtla	Mujeres	2021	pobm_00_04	2850
1912	7040	7	Chiapas	Huixtla	Mujeres	2022	pobm_00_04	2844
1913	7040	7	Chiapas	Huixtla	Mujeres	2023	pobm_00_04	2841
1914	7040	7	Chiapas	Huixtla	Mujeres	2024	pobm_00_04	2840
1915	7040	7	Chiapas	Huixtla	Mujeres	2025	pobm_00_04	2841
1916	7040	7	Chiapas	Huixtla	Mujeres	2026	pobm_00_04	2845
1917	7040	7	Chiapas	Huixtla	Mujeres	2027	pobm_00_04	2851
1918	7040	7	Chiapas	Huixtla	Mujeres	2028	pobm_00_04	2860
1919	7040	7	Chiapas	Huixtla	Mujeres	2029	pobm_00_04	2873
1920	7040	7	Chiapas	Huixtla	Mujeres	2030	pobm_00_04	2888
1921	7041	7	Chiapas	La Independencia	Mujeres	2015	pobm_00_04	2640
1922	7041	7	Chiapas	La Independencia	Mujeres	2016	pobm_00_04	2665
1923	7041	7	Chiapas	La Independencia	Mujeres	2017	pobm_00_04	2671
1924	7041	7	Chiapas	La Independencia	Mujeres	2018	pobm_00_04	2673
1925	7041	7	Chiapas	La Independencia	Mujeres	2019	pobm_00_04	2671
1926	7041	7	Chiapas	La Independencia	Mujeres	2020	pobm_00_04	2666
1927	7041	7	Chiapas	La Independencia	Mujeres	2021	pobm_00_04	2665
1928	7041	7	Chiapas	La Independencia	Mujeres	2022	pobm_00_04	2669
1929	7041	7	Chiapas	La Independencia	Mujeres	2023	pobm_00_04	2672
1930	7041	7	Chiapas	La Independencia	Mujeres	2024	pobm_00_04	2675
1931	7041	7	Chiapas	La Independencia	Mujeres	2025	pobm_00_04	2678
1932	7041	7	Chiapas	La Independencia	Mujeres	2026	pobm_00_04	2681
1933	7041	7	Chiapas	La Independencia	Mujeres	2027	pobm_00_04	2685
1934	7041	7	Chiapas	La Independencia	Mujeres	2028	pobm_00_04	2688
1935	7041	7	Chiapas	La Independencia	Mujeres	2029	pobm_00_04	2693
1936	7041	7	Chiapas	La Independencia	Mujeres	2030	pobm_00_04	2697
1937	7042	7	Chiapas	Ixhuatán	Mujeres	2015	pobm_00_04	728
1938	7042	7	Chiapas	Ixhuatán	Mujeres	2016	pobm_00_04	736
1939	7042	7	Chiapas	Ixhuatán	Mujeres	2017	pobm_00_04	738
1940	7042	7	Chiapas	Ixhuatán	Mujeres	2018	pobm_00_04	740
1941	7042	7	Chiapas	Ixhuatán	Mujeres	2019	pobm_00_04	740
1942	7042	7	Chiapas	Ixhuatán	Mujeres	2020	pobm_00_04	740
1943	7042	7	Chiapas	Ixhuatán	Mujeres	2021	pobm_00_04	740
1944	7042	7	Chiapas	Ixhuatán	Mujeres	2022	pobm_00_04	741
1945	7042	7	Chiapas	Ixhuatán	Mujeres	2023	pobm_00_04	742
1946	7042	7	Chiapas	Ixhuatán	Mujeres	2024	pobm_00_04	743
1947	7042	7	Chiapas	Ixhuatán	Mujeres	2025	pobm_00_04	743
1948	7042	7	Chiapas	Ixhuatán	Mujeres	2026	pobm_00_04	743
1949	7042	7	Chiapas	Ixhuatán	Mujeres	2027	pobm_00_04	743
1950	7042	7	Chiapas	Ixhuatán	Mujeres	2028	pobm_00_04	743
1951	7042	7	Chiapas	Ixhuatán	Mujeres	2029	pobm_00_04	742
1952	7042	7	Chiapas	Ixhuatán	Mujeres	2030	pobm_00_04	741
1953	7043	7	Chiapas	Ixtacomitán	Mujeres	2015	pobm_00_04	646
1954	7043	7	Chiapas	Ixtacomitán	Mujeres	2016	pobm_00_04	645
1955	7043	7	Chiapas	Ixtacomitán	Mujeres	2017	pobm_00_04	641
1956	7043	7	Chiapas	Ixtacomitán	Mujeres	2018	pobm_00_04	635
1957	7043	7	Chiapas	Ixtacomitán	Mujeres	2019	pobm_00_04	630
1958	7043	7	Chiapas	Ixtacomitán	Mujeres	2020	pobm_00_04	625
1959	7043	7	Chiapas	Ixtacomitán	Mujeres	2021	pobm_00_04	622
1960	7043	7	Chiapas	Ixtacomitán	Mujeres	2022	pobm_00_04	620
1961	7043	7	Chiapas	Ixtacomitán	Mujeres	2023	pobm_00_04	620
1962	7043	7	Chiapas	Ixtacomitán	Mujeres	2024	pobm_00_04	620
1963	7043	7	Chiapas	Ixtacomitán	Mujeres	2025	pobm_00_04	622
1964	7043	7	Chiapas	Ixtacomitán	Mujeres	2026	pobm_00_04	626
1965	7043	7	Chiapas	Ixtacomitán	Mujeres	2027	pobm_00_04	630
1966	7043	7	Chiapas	Ixtacomitán	Mujeres	2028	pobm_00_04	637
1967	7043	7	Chiapas	Ixtacomitán	Mujeres	2029	pobm_00_04	645
1968	7043	7	Chiapas	Ixtacomitán	Mujeres	2030	pobm_00_04	655
1969	7044	7	Chiapas	Ixtapa	Mujeres	2015	pobm_00_04	1693
1970	7044	7	Chiapas	Ixtapa	Mujeres	2016	pobm_00_04	1710
1971	7044	7	Chiapas	Ixtapa	Mujeres	2017	pobm_00_04	1714
1972	7044	7	Chiapas	Ixtapa	Mujeres	2018	pobm_00_04	1714
1973	7044	7	Chiapas	Ixtapa	Mujeres	2019	pobm_00_04	1710
1974	7044	7	Chiapas	Ixtapa	Mujeres	2020	pobm_00_04	1705
1975	7044	7	Chiapas	Ixtapa	Mujeres	2021	pobm_00_04	1701
1976	7044	7	Chiapas	Ixtapa	Mujeres	2022	pobm_00_04	1699
1977	7044	7	Chiapas	Ixtapa	Mujeres	2023	pobm_00_04	1696
1978	7044	7	Chiapas	Ixtapa	Mujeres	2024	pobm_00_04	1692
1979	7044	7	Chiapas	Ixtapa	Mujeres	2025	pobm_00_04	1688
1980	7044	7	Chiapas	Ixtapa	Mujeres	2026	pobm_00_04	1683
1981	7044	7	Chiapas	Ixtapa	Mujeres	2027	pobm_00_04	1678
1982	7044	7	Chiapas	Ixtapa	Mujeres	2028	pobm_00_04	1672
1983	7044	7	Chiapas	Ixtapa	Mujeres	2029	pobm_00_04	1666
1984	7044	7	Chiapas	Ixtapa	Mujeres	2030	pobm_00_04	1660
1985	7045	7	Chiapas	Ixtapangajoya	Mujeres	2015	pobm_00_04	288
1986	7045	7	Chiapas	Ixtapangajoya	Mujeres	2016	pobm_00_04	284
1987	7045	7	Chiapas	Ixtapangajoya	Mujeres	2017	pobm_00_04	277
1988	7045	7	Chiapas	Ixtapangajoya	Mujeres	2018	pobm_00_04	271
1989	7045	7	Chiapas	Ixtapangajoya	Mujeres	2019	pobm_00_04	266
1990	7045	7	Chiapas	Ixtapangajoya	Mujeres	2020	pobm_00_04	261
1991	7045	7	Chiapas	Ixtapangajoya	Mujeres	2021	pobm_00_04	257
1992	7045	7	Chiapas	Ixtapangajoya	Mujeres	2022	pobm_00_04	255
1993	7045	7	Chiapas	Ixtapangajoya	Mujeres	2023	pobm_00_04	254
1994	7045	7	Chiapas	Ixtapangajoya	Mujeres	2024	pobm_00_04	254
1995	7045	7	Chiapas	Ixtapangajoya	Mujeres	2025	pobm_00_04	255
1996	7045	7	Chiapas	Ixtapangajoya	Mujeres	2026	pobm_00_04	257
1997	7045	7	Chiapas	Ixtapangajoya	Mujeres	2027	pobm_00_04	261
1998	7045	7	Chiapas	Ixtapangajoya	Mujeres	2028	pobm_00_04	266
1999	7045	7	Chiapas	Ixtapangajoya	Mujeres	2029	pobm_00_04	273
[truncated: 445,105 more rows]
