# Supplementary material for: A high density of ultra-processed food, alcohol & tobacco retail stores, and social inequalities are associated with higher mortality rates of non-communicable diseases in Mexican adults: 2005 to 2021
Source: PLoS One. 2024 Apr 10;19(4):e0301387. doi: 10.1371/journal.pone.0301387 (PMC11006154; doi:10.1371/journal.pone.0301387)
Supplement: S2 Data — (CSV) [file pone.0301387.s004.csv]

RENGLON	CLAVE	CLAVE_ENT	NOM_ENT	MUN	SEXO	AÑO	EDAD_QUIN	POB
1	20001	20	Oaxaca-Región Sierra Norte	Abejones	Mujeres	2015	pobm_00_04	53
2	20001	20	Oaxaca-Región Sierra Norte	Abejones	Mujeres	2016	pobm_00_04	51
3	20001	20	Oaxaca-Región Sierra Norte	Abejones	Mujeres	2017	pobm_00_04	48
4	20001	20	Oaxaca-Región Sierra Norte	Abejones	Mujeres	2018	pobm_00_04	46
5	20001	20	Oaxaca-Región Sierra Norte	Abejones	Mujeres	2019	pobm_00_04	44
6	20001	20	Oaxaca-Región Sierra Norte	Abejones	Mujeres	2020	pobm_00_04	41
7	20001	20	Oaxaca-Región Sierra Norte	Abejones	Mujeres	2021	pobm_00_04	40
8	20001	20	Oaxaca-Región Sierra Norte	Abejones	Mujeres	2022	pobm_00_04	39
9	20001	20	Oaxaca-Región Sierra Norte	Abejones	Mujeres	2023	pobm_00_04	38
10	20001	20	Oaxaca-Región Sierra Norte	Abejones	Mujeres	2024	pobm_00_04	37
11	20001	20	Oaxaca-Región Sierra Norte	Abejones	Mujeres	2025	pobm_00_04	37
12	20001	20	Oaxaca-Región Sierra Norte	Abejones	Mujeres	2026	pobm_00_04	38
13	20001	20	Oaxaca-Región Sierra Norte	Abejones	Mujeres	2027	pobm_00_04	39
14	20001	20	Oaxaca-Región Sierra Norte	Abejones	Mujeres	2028	pobm_00_04	40
15	20001	20	Oaxaca-Región Sierra Norte	Abejones	Mujeres	2029	pobm_00_04	42
16	20001	20	Oaxaca-Región Sierra Norte	Abejones	Mujeres	2030	pobm_00_04	44
17	20002	20	Oaxaca-Región Papaloapam	Acatlán de Pérez Figueroa	Mujeres	2015	pobm_00_04	2037
18	20002	20	Oaxaca-Región Papaloapam	Acatlán de Pérez Figueroa	Mujeres	2016	pobm_00_04	2010
19	20002	20	Oaxaca-Región Papaloapam	Acatlán de Pérez Figueroa	Mujeres	2017	pobm_00_04	1977
20	20002	20	Oaxaca-Región Papaloapam	Acatlán de Pérez Figueroa	Mujeres	2018	pobm_00_04	1947
21	20002	20	Oaxaca-Región Papaloapam	Acatlán de Pérez Figueroa	Mujeres	2019	pobm_00_04	1920
22	20002	20	Oaxaca-Región Papaloapam	Acatlán de Pérez Figueroa	Mujeres	2020	pobm_00_04	1898
23	20002	20	Oaxaca-Región Papaloapam	Acatlán de Pérez Figueroa	Mujeres	2021	pobm_00_04	1880
24	20002	20	Oaxaca-Región Papaloapam	Acatlán de Pérez Figueroa	Mujeres	2022	pobm_00_04	1865
25	20002	20	Oaxaca-Región Papaloapam	Acatlán de Pérez Figueroa	Mujeres	2023	pobm_00_04	1851
26	20002	20	Oaxaca-Región Papaloapam	Acatlán de Pérez Figueroa	Mujeres	2024	pobm_00_04	1839
27	20002	20	Oaxaca-Región Papaloapam	Acatlán de Pérez Figueroa	Mujeres	2025	pobm_00_04	1829
28	20002	20	Oaxaca-Región Papaloapam	Acatlán de Pérez Figueroa	Mujeres	2026	pobm_00_04	1819
29	20002	20	Oaxaca-Región Papaloapam	Acatlán de Pérez Figueroa	Mujeres	2027	pobm_00_04	1812
30	20002	20	Oaxaca-Región Papaloapam	Acatlán de Pérez Figueroa	Mujeres	2028	pobm_00_04	1805
31	20002	20	Oaxaca-Región Papaloapam	Acatlán de Pérez Figueroa	Mujeres	2029	pobm_00_04	1799
32	20002	20	Oaxaca-Región Papaloapam	Acatlán de Pérez Figueroa	Mujeres	2030	pobm_00_04	1794
33	20003	20	Oaxaca-Región Sierra Norte	Asunción Cacalotepec	Mujeres	2015	pobm_00_04	82
34	20003	20	Oaxaca-Región Sierra Norte	Asunción Cacalotepec	Mujeres	2016	pobm_00_04	80
35	20003	20	Oaxaca-Región Sierra Norte	Asunción Cacalotepec	Mujeres	2017	pobm_00_04	77
36	20003	20	Oaxaca-Región Sierra Norte	Asunción Cacalotepec	Mujeres	2018	pobm_00_04	75
37	20003	20	Oaxaca-Región Sierra Norte	Asunción Cacalotepec	Mujeres	2019	pobm_00_04	73
38	20003	20	Oaxaca-Región Sierra Norte	Asunción Cacalotepec	Mujeres	2020	pobm_00_04	72
39	20003	20	Oaxaca-Región Sierra Norte	Asunción Cacalotepec	Mujeres	2021	pobm_00_04	71
40	20003	20	Oaxaca-Región Sierra Norte	Asunción Cacalotepec	Mujeres	2022	pobm_00_04	70
41	20003	20	Oaxaca-Región Sierra Norte	Asunción Cacalotepec	Mujeres	2023	pobm_00_04	70
42	20003	20	Oaxaca-Región Sierra Norte	Asunción Cacalotepec	Mujeres	2024	pobm_00_04	70
43	20003	20	Oaxaca-Región Sierra Norte	Asunción Cacalotepec	Mujeres	2025	pobm_00_04	71
44	20003	20	Oaxaca-Región Sierra Norte	Asunción Cacalotepec	Mujeres	2026	pobm_00_04	72
45	20003	20	Oaxaca-Región Sierra Norte	Asunción Cacalotepec	Mujeres	2027	pobm_00_04	73
46	20003	20	Oaxaca-Región Sierra Norte	Asunción Cacalotepec	Mujeres	2028	pobm_00_04	75
47	20003	20	Oaxaca-Región Sierra Norte	Asunción Cacalotepec	Mujeres	2029	pobm_00_04	78
48	20003	20	Oaxaca-Región Sierra Norte	Asunción Cacalotepec	Mujeres	2030	pobm_00_04	81
49	20004	20	Oaxaca-Región Mixteca	Asunción Cuyotepeji	Mujeres	2015	pobm_00_04	45
50	20004	20	Oaxaca-Región Mixteca	Asunción Cuyotepeji	Mujeres	2016	pobm_00_04	44
51	20004	20	Oaxaca-Región Mixteca	Asunción Cuyotepeji	Mujeres	2017	pobm_00_04	43
52	20004	20	Oaxaca-Región Mixteca	Asunción Cuyotepeji	Mujeres	2018	pobm_00_04	42
53	20004	20	Oaxaca-Región Mixteca	Asunción Cuyotepeji	Mujeres	2019	pobm_00_04	40
54	20004	20	Oaxaca-Región Mixteca	Asunción Cuyotepeji	Mujeres	2020	pobm_00_04	40
55	20004	20	Oaxaca-Región Mixteca	Asunción Cuyotepeji	Mujeres	2021	pobm_00_04	39
56	20004	20	Oaxaca-Región Mixteca	Asunción Cuyotepeji	Mujeres	2022	pobm_00_04	38
57	20004	20	Oaxaca-Región Mixteca	Asunción Cuyotepeji	Mujeres	2023	pobm_00_04	38
58	20004	20	Oaxaca-Región Mixteca	Asunción Cuyotepeji	Mujeres	2024	pobm_00_04	37
59	20004	20	Oaxaca-Región Mixteca	Asunción Cuyotepeji	Mujeres	2025	pobm_00_04	37
60	20004	20	Oaxaca-Región Mixteca	Asunción Cuyotepeji	Mujeres	2026	pobm_00_04	37
61	20004	20	Oaxaca-Región Mixteca	Asunción Cuyotepeji	Mujeres	2027	pobm_00_04	37
62	20004	20	Oaxaca-Región Mixteca	Asunción Cuyotepeji	Mujeres	2028	pobm_00_04	36
63	20004	20	Oaxaca-Región Mixteca	Asunción Cuyotepeji	Mujeres	2029	pobm_00_04	36
64	20004	20	Oaxaca-Región Mixteca	Asunción Cuyotepeji	Mujeres	2030	pobm_00_04	36
65	20005	20	Oaxaca-Región Istmo	Asunción Ixtaltepec	Mujeres	2015	pobm_00_04	524
66	20005	20	Oaxaca-Región Istmo	Asunción Ixtaltepec	Mujeres	2016	pobm_00_04	515
67	20005	20	Oaxaca-Región Istmo	Asunción Ixtaltepec	Mujeres	2017	pobm_00_04	506
68	20005	20	Oaxaca-Región Istmo	Asunción Ixtaltepec	Mujeres	2018	pobm_00_04	496
69	20005	20	Oaxaca-Región Istmo	Asunción Ixtaltepec	Mujeres	2019	pobm_00_04	488
70	20005	20	Oaxaca-Región Istmo	Asunción Ixtaltepec	Mujeres	2020	pobm_00_04	481
71	20005	20	Oaxaca-Región Istmo	Asunción Ixtaltepec	Mujeres	2021	pobm_00_04	475
72	20005	20	Oaxaca-Región Istmo	Asunción Ixtaltepec	Mujeres	2022	pobm_00_04	470
73	20005	20	Oaxaca-Región Istmo	Asunción Ixtaltepec	Mujeres	2023	pobm_00_04	465
74	20005	20	Oaxaca-Región Istmo	Asunción Ixtaltepec	Mujeres	2024	pobm_00_04	461
75	20005	20	Oaxaca-Región Istmo	Asunción Ixtaltepec	Mujeres	2025	pobm_00_04	457
76	20005	20	Oaxaca-Región Istmo	Asunción Ixtaltepec	Mujeres	2026	pobm_00_04	454
77	20005	20	Oaxaca-Región Istmo	Asunción Ixtaltepec	Mujeres	2027	pobm_00_04	451
78	20005	20	Oaxaca-Región Istmo	Asunción Ixtaltepec	Mujeres	2028	pobm_00_04	449
79	20005	20	Oaxaca-Región Istmo	Asunción Ixtaltepec	Mujeres	2029	pobm_00_04	446
80	20005	20	Oaxaca-Región Istmo	Asunción Ixtaltepec	Mujeres	2030	pobm_00_04	445
81	20006	20	Oaxaca-Región Mixteca	Asunción Nochixtlán	Mujeres	2015	pobm_00_04	936
82	20006	20	Oaxaca-Región Mixteca	Asunción Nochixtlán	Mujeres	2016	pobm_00_04	941
83	20006	20	Oaxaca-Región Mixteca	Asunción Nochixtlán	Mujeres	2017	pobm_00_04	940
84	20006	20	Oaxaca-Región Mixteca	Asunción Nochixtlán	Mujeres	2018	pobm_00_04	939
85	20006	20	Oaxaca-Región Mixteca	Asunción Nochixtlán	Mujeres	2019	pobm_00_04	937
86	20006	20	Oaxaca-Región Mixteca	Asunción Nochixtlán	Mujeres	2020	pobm_00_04	935
87	20006	20	Oaxaca-Región Mixteca	Asunción Nochixtlán	Mujeres	2021	pobm_00_04	933
88	20006	20	Oaxaca-Región Mixteca	Asunción Nochixtlán	Mujeres	2022	pobm_00_04	930
89	20006	20	Oaxaca-Región Mixteca	Asunción Nochixtlán	Mujeres	2023	pobm_00_04	924
90	20006	20	Oaxaca-Región Mixteca	Asunción Nochixtlán	Mujeres	2024	pobm_00_04	918
91	20006	20	Oaxaca-Región Mixteca	Asunción Nochixtlán	Mujeres	2025	pobm_00_04	908
92	20006	20	Oaxaca-Región Mixteca	Asunción Nochixtlán	Mujeres	2026	pobm_00_04	897
93	20006	20	Oaxaca-Región Mixteca	Asunción Nochixtlán	Mujeres	2027	pobm_00_04	884
94	20006	20	Oaxaca-Región Mixteca	Asunción Nochixtlán	Mujeres	2028	pobm_00_04	868
95	20006	20	Oaxaca-Región Mixteca	Asunción Nochixtlán	Mujeres	2029	pobm_00_04	849
96	20006	20	Oaxaca-Región Mixteca	Asunción Nochixtlán	Mujeres	2030	pobm_00_04	827
97	20007	20	Oaxaca-Región Valles Centrales	Asunción Ocotlán	Mujeres	2015	pobm_00_04	94
98	20007	20	Oaxaca-Región Valles Centrales	Asunción Ocotlán	Mujeres	2016	pobm_00_04	89
99	20007	20	Oaxaca-Región Valles Centrales	Asunción Ocotlán	Mujeres	2017	pobm_00_04	83
100	20007	20	Oaxaca-Región Valles Centrales	Asunción Ocotlán	Mujeres	2018	pobm_00_04	79
101	20007	20	Oaxaca-Región Valles Centrales	Asunción Ocotlán	Mujeres	2019	pobm_00_04	75
102	20007	20	Oaxaca-Región Valles Centrales	Asunción Ocotlán	Mujeres	2020	pobm_00_04	72
103	20007	20	Oaxaca-Región Valles Centrales	Asunción Ocotlán	Mujeres	2021	pobm_00_04	69
104	20007	20	Oaxaca-Región Valles Centrales	Asunción Ocotlán	Mujeres	2022	pobm_00_04	68
105	20007	20	Oaxaca-Región Valles Centrales	Asunción Ocotlán	Mujeres	2023	pobm_00_04	67
106	20007	20	Oaxaca-Región Valles Centrales	Asunción Ocotlán	Mujeres	2024	pobm_00_04	67
107	20007	20	Oaxaca-Región Valles Centrales	Asunción Ocotlán	Mujeres	2025	pobm_00_04	67
108	20007	20	Oaxaca-Región Valles Centrales	Asunción Ocotlán	Mujeres	2026	pobm_00_04	69
109	20007	20	Oaxaca-Región Valles Centrales	Asunción Ocotlán	Mujeres	2027	pobm_00_04	71
110	20007	20	Oaxaca-Región Valles Centrales	Asunción Ocotlán	Mujeres	2028	pobm_00_04	74
111	20007	20	Oaxaca-Región Valles Centrales	Asunción Ocotlán	Mujeres	2029	pobm_00_04	79
112	20007	20	Oaxaca-Región Valles Centrales	Asunción Ocotlán	Mujeres	2030	pobm_00_04	84
113	20008	20	Oaxaca-Región Sierra Sur	Asunción Tlacolulita	Mujeres	2015	pobm_00_04	29
114	20008	20	Oaxaca-Región Sierra Sur	Asunción Tlacolulita	Mujeres	2016	pobm_00_04	28
115	20008	20	Oaxaca-Región Sierra Sur	Asunción Tlacolulita	Mujeres	2017	pobm_00_04	27
116	20008	20	Oaxaca-Región Sierra Sur	Asunción Tlacolulita	Mujeres	2018	pobm_00_04	26
117	20008	20	Oaxaca-Región Sierra Sur	Asunción Tlacolulita	Mujeres	2019	pobm_00_04	26
118	20008	20	Oaxaca-Región Sierra Sur	Asunción Tlacolulita	Mujeres	2020	pobm_00_04	25
119	20008	20	Oaxaca-Región Sierra Sur	Asunción Tlacolulita	Mujeres	2021	pobm_00_04	25
120	20008	20	Oaxaca-Región Sierra Sur	Asunción Tlacolulita	Mujeres	2022	pobm_00_04	24
121	20008	20	Oaxaca-Región Sierra Sur	Asunción Tlacolulita	Mujeres	2023	pobm_00_04	24
122	20008	20	Oaxaca-Región Sierra Sur	Asunción Tlacolulita	Mujeres	2024	pobm_00_04	24
123	20008	20	Oaxaca-Región Sierra Sur	Asunción Tlacolulita	Mujeres	2025	pobm_00_04	25
124	20008	20	Oaxaca-Región Sierra Sur	Asunción Tlacolulita	Mujeres	2026	pobm_00_04	25
125	20008	20	Oaxaca-Región Sierra Sur	Asunción Tlacolulita	Mujeres	2027	pobm_00_04	26
126	20008	20	Oaxaca-Región Sierra Sur	Asunción Tlacolulita	Mujeres	2028	pobm_00_04	26
127	20008	20	Oaxaca-Región Sierra Sur	Asunción Tlacolulita	Mujeres	2029	pobm_00_04	27
128	20008	20	Oaxaca-Región Sierra Sur	Asunción Tlacolulita	Mujeres	2030	pobm_00_04	29
129	20009	20	Oaxaca-Región Papaloapam	Ayotzintepec	Mujeres	2015	pobm_00_04	360
130	20009	20	Oaxaca-Región Papaloapam	Ayotzintepec	Mujeres	2016	pobm_00_04	354
131	20009	20	Oaxaca-Región Papaloapam	Ayotzintepec	Mujeres	2017	pobm_00_04	348
132	20009	20	Oaxaca-Región Papaloapam	Ayotzintepec	Mujeres	2018	pobm_00_04	342
133	20009	20	Oaxaca-Región Papaloapam	Ayotzintepec	Mujeres	2019	pobm_00_04	336
134	20009	20	Oaxaca-Región Papaloapam	Ayotzintepec	Mujeres	2020	pobm_00_04	332
135	20009	20	Oaxaca-Región Papaloapam	Ayotzintepec	Mujeres	2021	pobm_00_04	329
136	20009	20	Oaxaca-Región Papaloapam	Ayotzintepec	Mujeres	2022	pobm_00_04	327
137	20009	20	Oaxaca-Región Papaloapam	Ayotzintepec	Mujeres	2023	pobm_00_04	325
138	20009	20	Oaxaca-Región Papaloapam	Ayotzintepec	Mujeres	2024	pobm_00_04	324
139	20009	20	Oaxaca-Región Papaloapam	Ayotzintepec	Mujeres	2025	pobm_00_04	324
140	20009	20	Oaxaca-Región Papaloapam	Ayotzintepec	Mujeres	2026	pobm_00_04	325
141	20009	20	Oaxaca-Región Papaloapam	Ayotzintepec	Mujeres	2027	pobm_00_04	326
142	20009	20	Oaxaca-Región Papaloapam	Ayotzintepec	Mujeres	2028	pobm_00_04	329
143	20009	20	Oaxaca-Región Papaloapam	Ayotzintepec	Mujeres	2029	pobm_00_04	332
144	20009	20	Oaxaca-Región Papaloapam	Ayotzintepec	Mujeres	2030	pobm_00_04	336
145	20010	20	Oaxaca-Región Istmo	El Barrio de la Soledad	Mujeres	2015	pobm_00_04	542
146	20010	20	Oaxaca-Región Istmo	El Barrio de la Soledad	Mujeres	2016	pobm_00_04	537
147	20010	20	Oaxaca-Región Istmo	El Barrio de la Soledad	Mujeres	2017	pobm_00_04	530
148	20010	20	Oaxaca-Región Istmo	El Barrio de la Soledad	Mujeres	2018	pobm_00_04	524
149	20010	20	Oaxaca-Región Istmo	El Barrio de la Soledad	Mujeres	2019	pobm_00_04	518
150	20010	20	Oaxaca-Región Istmo	El Barrio de la Soledad	Mujeres	2020	pobm_00_04	513
151	20010	20	Oaxaca-Región Istmo	El Barrio de la Soledad	Mujeres	2021	pobm_00_04	508
152	20010	20	Oaxaca-Región Istmo	El Barrio de la Soledad	Mujeres	2022	pobm_00_04	504
153	20010	20	Oaxaca-Región Istmo	El Barrio de la Soledad	Mujeres	2023	pobm_00_04	500
154	20010	20	Oaxaca-Región Istmo	El Barrio de la Soledad	Mujeres	2024	pobm_00_04	496
155	20010	20	Oaxaca-Región Istmo	El Barrio de la Soledad	Mujeres	2025	pobm_00_04	492
156	20010	20	Oaxaca-Región Istmo	El Barrio de la Soledad	Mujeres	2026	pobm_00_04	488
157	20010	20	Oaxaca-Región Istmo	El Barrio de la Soledad	Mujeres	2027	pobm_00_04	484
158	20010	20	Oaxaca-Región Istmo	El Barrio de la Soledad	Mujeres	2028	pobm_00_04	479
159	20010	20	Oaxaca-Región Istmo	El Barrio de la Soledad	Mujeres	2029	pobm_00_04	475
160	20010	20	Oaxaca-Región Istmo	El Barrio de la Soledad	Mujeres	2030	pobm_00_04	471
161	20011	20	Oaxaca-Región Mixteca	Calihualá	Mujeres	2015	pobm_00_04	63
162	20011	20	Oaxaca-Región Mixteca	Calihualá	Mujeres	2016	pobm_00_04	61
163	20011	20	Oaxaca-Región Mixteca	Calihualá	Mujeres	2017	pobm_00_04	60
164	20011	20	Oaxaca-Región Mixteca	Calihualá	Mujeres	2018	pobm_00_04	59
165	20011	20	Oaxaca-Región Mixteca	Calihualá	Mujeres	2019	pobm_00_04	57
166	20011	20	Oaxaca-Región Mixteca	Calihualá	Mujeres	2020	pobm_00_04	56
167	20011	20	Oaxaca-Región Mixteca	Calihualá	Mujeres	2021	pobm_00_04	56
168	20011	20	Oaxaca-Región Mixteca	Calihualá	Mujeres	2022	pobm_00_04	55
169	20011	20	Oaxaca-Región Mixteca	Calihualá	Mujeres	2023	pobm_00_04	55
170	20011	20	Oaxaca-Región Mixteca	Calihualá	Mujeres	2024	pobm_00_04	55
171	20011	20	Oaxaca-Región Mixteca	Calihualá	Mujeres	2025	pobm_00_04	55
172	20011	20	Oaxaca-Región Mixteca	Calihualá	Mujeres	2026	pobm_00_04	55
173	20011	20	Oaxaca-Región Mixteca	Calihualá	Mujeres	2027	pobm_00_04	55
174	20011	20	Oaxaca-Región Mixteca	Calihualá	Mujeres	2028	pobm_00_04	56
175	20011	20	Oaxaca-Región Mixteca	Calihualá	Mujeres	2029	pobm_00_04	57
176	20011	20	Oaxaca-Región Mixteca	Calihualá	Mujeres	2030	pobm_00_04	58
177	20012	20	Oaxaca-Región Costa	Candelaria Loxicha	Mujeres	2015	pobm_00_04	673
178	20012	20	Oaxaca-Región Costa	Candelaria Loxicha	Mujeres	2016	pobm_00_04	673
179	20012	20	Oaxaca-Región Costa	Candelaria Loxicha	Mujeres	2017	pobm_00_04	670
180	20012	20	Oaxaca-Región Costa	Candelaria Loxicha	Mujeres	2018	pobm_00_04	666
181	20012	20	Oaxaca-Región Costa	Candelaria Loxicha	Mujeres	2019	pobm_00_04	662
182	20012	20	Oaxaca-Región Costa	Candelaria Loxicha	Mujeres	2020	pobm_00_04	659
183	20012	20	Oaxaca-Región Costa	Candelaria Loxicha	Mujeres	2021	pobm_00_04	655
184	20012	20	Oaxaca-Región Costa	Candelaria Loxicha	Mujeres	2022	pobm_00_04	650
185	20012	20	Oaxaca-Región Costa	Candelaria Loxicha	Mujeres	2023	pobm_00_04	645
186	20012	20	Oaxaca-Región Costa	Candelaria Loxicha	Mujeres	2024	pobm_00_04	639
187	20012	20	Oaxaca-Región Costa	Candelaria Loxicha	Mujeres	2025	pobm_00_04	632
188	20012	20	Oaxaca-Región Costa	Candelaria Loxicha	Mujeres	2026	pobm_00_04	623
189	20012	20	Oaxaca-Región Costa	Candelaria Loxicha	Mujeres	2027	pobm_00_04	613
190	20012	20	Oaxaca-Región Costa	Candelaria Loxicha	Mujeres	2028	pobm_00_04	602
191	20012	20	Oaxaca-Región Costa	Candelaria Loxicha	Mujeres	2029	pobm_00_04	589
192	20012	20	Oaxaca-Región Costa	Candelaria Loxicha	Mujeres	2030	pobm_00_04	574
193	20013	20	Oaxaca-Región Valles Centrales	Ciénega de Zimatlán	Mujeres	2015	pobm_00_04	113
194	20013	20	Oaxaca-Región Valles Centrales	Ciénega de Zimatlán	Mujeres	2016	pobm_00_04	113
195	20013	20	Oaxaca-Región Valles Centrales	Ciénega de Zimatlán	Mujeres	2017	pobm_00_04	113
196	20013	20	Oaxaca-Región Valles Centrales	Ciénega de Zimatlán	Mujeres	2018	pobm_00_04	113
197	20013	20	Oaxaca-Región Valles Centrales	Ciénega de Zimatlán	Mujeres	2019	pobm_00_04	112
198	20013	20	Oaxaca-Región Valles Centrales	Ciénega de Zimatlán	Mujeres	2020	pobm_00_04	112
199	20013	20	Oaxaca-Región Valles Centrales	Ciénega de Zimatlán	Mujeres	2021	pobm_00_04	112
200	20013	20	Oaxaca-Región Valles Centrales	Ciénega de Zimatlán	Mujeres	2022	pobm_00_04	112
201	20013	20	Oaxaca-Región Valles Centrales	Ciénega de Zimatlán	Mujeres	2023	pobm_00_04	112
202	20013	20	Oaxaca-Región Valles Centrales	Ciénega de Zimatlán	Mujeres	2024	pobm_00_04	112
203	20013	20	Oaxaca-Región Valles Centrales	Ciénega de Zimatlán	Mujeres	2025	pobm_00_04	111
204	20013	20	Oaxaca-Región Valles Centrales	Ciénega de Zimatlán	Mujeres	2026	pobm_00_04	110
205	20013	20	Oaxaca-Región Valles Centrales	Ciénega de Zimatlán	Mujeres	2027	pobm_00_04	109
206	20013	20	Oaxaca-Región Valles Centrales	Ciénega de Zimatlán	Mujeres	2028	pobm_00_04	108
207	20013	20	Oaxaca-Región Valles Centrales	Ciénega de Zimatlán	Mujeres	2029	pobm_00_04	106
208	20013	20	Oaxaca-Región Valles Centrales	Ciénega de Zimatlán	Mujeres	2030	pobm_00_04	104
209	20014	20	Oaxaca-Región Istmo	Ciudad Ixtepec	Mujeres	2015	pobm_00_04	1121
210	20014	20	Oaxaca-Región Istmo	Ciudad Ixtepec	Mujeres	2016	pobm_00_04	1124
211	20014	20	Oaxaca-Región Istmo	Ciudad Ixtepec	Mujeres	2017	pobm_00_04	1121
212	20014	20	Oaxaca-Región Istmo	Ciudad Ixtepec	Mujeres	2018	pobm_00_04	1117
213	20014	20	Oaxaca-Región Istmo	Ciudad Ixtepec	Mujeres	2019	pobm_00_04	1113
214	20014	20	Oaxaca-Región Istmo	Ciudad Ixtepec	Mujeres	2020	pobm_00_04	1110
215	20014	20	Oaxaca-Región Istmo	Ciudad Ixtepec	Mujeres	2021	pobm_00_04	1106
216	20014	20	Oaxaca-Región Istmo	Ciudad Ixtepec	Mujeres	2022	pobm_00_04	1102
217	20014	20	Oaxaca-Región Istmo	Ciudad Ixtepec	Mujeres	2023	pobm_00_04	1095
218	20014	20	Oaxaca-Región Istmo	Ciudad Ixtepec	Mujeres	2024	pobm_00_04	1087
219	20014	20	Oaxaca-Región Istmo	Ciudad Ixtepec	Mujeres	2025	pobm_00_04	1076
220	20014	20	Oaxaca-Región Istmo	Ciudad Ixtepec	Mujeres	2026	pobm_00_04	1063
221	20014	20	Oaxaca-Región Istmo	Ciudad Ixtepec	Mujeres	2027	pobm_00_04	1048
222	20014	20	Oaxaca-Región Istmo	Ciudad Ixtepec	Mujeres	2028	pobm_00_04	1030
223	20014	20	Oaxaca-Región Istmo	Ciudad Ixtepec	Mujeres	2029	pobm_00_04	1009
224	20014	20	Oaxaca-Región Istmo	Ciudad Ixtepec	Mujeres	2030	pobm_00_04	984
225	20015	20	Oaxaca-Región Valles Centrales	Coatecas Altas	Mujeres	2015	pobm_00_04	252
226	20015	20	Oaxaca-Región Valles Centrales	Coatecas Altas	Mujeres	2016	pobm_00_04	246
227	20015	20	Oaxaca-Región Valles Centrales	Coatecas Altas	Mujeres	2017	pobm_00_04	240
228	20015	20	Oaxaca-Región Valles Centrales	Coatecas Altas	Mujeres	2018	pobm_00_04	233
229	20015	20	Oaxaca-Región Valles Centrales	Coatecas Altas	Mujeres	2019	pobm_00_04	227
230	20015	20	Oaxaca-Región Valles Centrales	Coatecas Altas	Mujeres	2020	pobm_00_04	222
231	20015	20	Oaxaca-Región Valles Centrales	Coatecas Altas	Mujeres	2021	pobm_00_04	217
232	20015	20	Oaxaca-Región Valles Centrales	Coatecas Altas	Mujeres	2022	pobm_00_04	213
233	20015	20	Oaxaca-Región Valles Centrales	Coatecas Altas	Mujeres	2023	pobm_00_04	210
234	20015	20	Oaxaca-Región Valles Centrales	Coatecas Altas	Mujeres	2024	pobm_00_04	207
235	20015	20	Oaxaca-Región Valles Centrales	Coatecas Altas	Mujeres	2025	pobm_00_04	204
236	20015	20	Oaxaca-Región Valles Centrales	Coatecas Altas	Mujeres	2026	pobm_00_04	203
237	20015	20	Oaxaca-Región Valles Centrales	Coatecas Altas	Mujeres	2027	pobm_00_04	201
238	20015	20	Oaxaca-Región Valles Centrales	Coatecas Altas	Mujeres	2028	pobm_00_04	201
239	20015	20	Oaxaca-Región Valles Centrales	Coatecas Altas	Mujeres	2029	pobm_00_04	201
240	20015	20	Oaxaca-Región Valles Centrales	Coatecas Altas	Mujeres	2030	pobm_00_04	201
241	20016	20	Oaxaca-Región Mixteca	Coicoyán de las Flores	Mujeres	2015	pobm_00_04	761
242	20016	20	Oaxaca-Región Mixteca	Coicoyán de las Flores	Mujeres	2016	pobm_00_04	766
243	20016	20	Oaxaca-Región Mixteca	Coicoyán de las Flores	Mujeres	2017	pobm_00_04	767
244	20016	20	Oaxaca-Región Mixteca	Coicoyán de las Flores	Mujeres	2018	pobm_00_04	766
245	20016	20	Oaxaca-Región Mixteca	Coicoyán de las Flores	Mujeres	2019	pobm_00_04	764
246	20016	20	Oaxaca-Región Mixteca	Coicoyán de las Flores	Mujeres	2020	pobm_00_04	762
247	20016	20	Oaxaca-Región Mixteca	Coicoyán de las Flores	Mujeres	2021	pobm_00_04	760
248	20016	20	Oaxaca-Región Mixteca	Coicoyán de las Flores	Mujeres	2022	pobm_00_04	757
249	20016	20	Oaxaca-Región Mixteca	Coicoyán de las Flores	Mujeres	2023	pobm_00_04	752
250	20016	20	Oaxaca-Región Mixteca	Coicoyán de las Flores	Mujeres	2024	pobm_00_04	744
251	20016	20	Oaxaca-Región Mixteca	Coicoyán de las Flores	Mujeres	2025	pobm_00_04	735
252	20016	20	Oaxaca-Región Mixteca	Coicoyán de las Flores	Mujeres	2026	pobm_00_04	724
253	20016	20	Oaxaca-Región Mixteca	Coicoyán de las Flores	Mujeres	2027	pobm_00_04	710
254	20016	20	Oaxaca-Región Mixteca	Coicoyán de las Flores	Mujeres	2028	pobm_00_04	695
255	20016	20	Oaxaca-Región Mixteca	Coicoyán de las Flores	Mujeres	2029	pobm_00_04	677
256	20016	20	Oaxaca-Región Mixteca	Coicoyán de las Flores	Mujeres	2030	pobm_00_04	657
257	20017	20	Oaxaca-Región Valles Centrales	La Compañía	Mujeres	2015	pobm_00_04	149
258	20017	20	Oaxaca-Región Valles Centrales	La Compañía	Mujeres	2016	pobm_00_04	146
259	20017	20	Oaxaca-Región Valles Centrales	La Compañía	Mujeres	2017	pobm_00_04	143
260	20017	20	Oaxaca-Región Valles Centrales	La Compañía	Mujeres	2018	pobm_00_04	140
261	20017	20	Oaxaca-Región Valles Centrales	La Compañía	Mujeres	2019	pobm_00_04	138
262	20017	20	Oaxaca-Región Valles Centrales	La Compañía	Mujeres	2020	pobm_00_04	136
263	20017	20	Oaxaca-Región Valles Centrales	La Compañía	Mujeres	2021	pobm_00_04	135
264	20017	20	Oaxaca-Región Valles Centrales	La Compañía	Mujeres	2022	pobm_00_04	134
265	20017	20	Oaxaca-Región Valles Centrales	La Compañía	Mujeres	2023	pobm_00_04	133
266	20017	20	Oaxaca-Región Valles Centrales	La Compañía	Mujeres	2024	pobm_00_04	133
267	20017	20	Oaxaca-Región Valles Centrales	La Compañía	Mujeres	2025	pobm_00_04	133
268	20017	20	Oaxaca-Región Valles Centrales	La Compañía	Mujeres	2026	pobm_00_04	133
269	20017	20	Oaxaca-Región Valles Centrales	La Compañía	Mujeres	2027	pobm_00_04	133
270	20017	20	Oaxaca-Región Valles Centrales	La Compañía	Mujeres	2028	pobm_00_04	133
271	20017	20	Oaxaca-Región Valles Centrales	La Compañía	Mujeres	2029	pobm_00_04	133
272	20017	20	Oaxaca-Región Valles Centrales	La Compañía	Mujeres	2030	pobm_00_04	134
273	20018	20	Oaxaca-Región Mixteca	Concepción Buenavista	Mujeres	2015	pobm_00_04	36
274	20018	20	Oaxaca-Región Mixteca	Concepción Buenavista	Mujeres	2016	pobm_00_04	35
275	20018	20	Oaxaca-Región Mixteca	Concepción Buenavista	Mujeres	2017	pobm_00_04	34
276	20018	20	Oaxaca-Región Mixteca	Concepción Buenavista	Mujeres	2018	pobm_00_04	32
277	20018	20	Oaxaca-Región Mixteca	Concepción Buenavista	Mujeres	2019	pobm_00_04	31
278	20018	20	Oaxaca-Región Mixteca	Concepción Buenavista	Mujeres	2020	pobm_00_04	30
279	20018	20	Oaxaca-Región Mixteca	Concepción Buenavista	Mujeres	2021	pobm_00_04	29
280	20018	20	Oaxaca-Región Mixteca	Concepción Buenavista	Mujeres	2022	pobm_00_04	29
281	20018	20	Oaxaca-Región Mixteca	Concepción Buenavista	Mujeres	2023	pobm_00_04	28
282	20018	20	Oaxaca-Región Mixteca	Concepción Buenavista	Mujeres	2024	pobm_00_04	28
283	20018	20	Oaxaca-Región Mixteca	Concepción Buenavista	Mujeres	2025	pobm_00_04	28
284	20018	20	Oaxaca-Región Mixteca	Concepción Buenavista	Mujeres	2026	pobm_00_04	28
285	20018	20	Oaxaca-Región Mixteca	Concepción Buenavista	Mujeres	2027	pobm_00_04	28
286	20018	20	Oaxaca-Región Mixteca	Concepción Buenavista	Mujeres	2028	pobm_00_04	28
287	20018	20	Oaxaca-Región Mixteca	Concepción Buenavista	Mujeres	2029	pobm_00_04	29
288	20018	20	Oaxaca-Región Mixteca	Concepción Buenavista	Mujeres	2030	pobm_00_04	29
289	20019	20	Oaxaca-Región Cañada	Concepción Pápalo	Mujeres	2015	pobm_00_04	130
290	20019	20	Oaxaca-Región Cañada	Concepción Pápalo	Mujeres	2016	pobm_00_04	128
291	20019	20	Oaxaca-Región Cañada	Concepción Pápalo	Mujeres	2017	pobm_00_04	126
292	20019	20	Oaxaca-Región Cañada	Concepción Pápalo	Mujeres	2018	pobm_00_04	123
293	20019	20	Oaxaca-Región Cañada	Concepción Pápalo	Mujeres	2019	pobm_00_04	121
294	20019	20	Oaxaca-Región Cañada	Concepción Pápalo	Mujeres	2020	pobm_00_04	119
295	20019	20	Oaxaca-Región Cañada	Concepción Pápalo	Mujeres	2021	pobm_00_04	118
296	20019	20	Oaxaca-Región Cañada	Concepción Pápalo	Mujeres	2022	pobm_00_04	116
297	20019	20	Oaxaca-Región Cañada	Concepción Pápalo	Mujeres	2023	pobm_00_04	115
298	20019	20	Oaxaca-Región Cañada	Concepción Pápalo	Mujeres	2024	pobm_00_04	114
299	20019	20	Oaxaca-Región Cañada	Concepción Pápalo	Mujeres	2025	pobm_00_04	113
300	20019	20	Oaxaca-Región Cañada	Concepción Pápalo	Mujeres	2026	pobm_00_04	112
301	20019	20	Oaxaca-Región Cañada	Concepción Pápalo	Mujeres	2027	pobm_00_04	112
302	20019	20	Oaxaca-Región Cañada	Concepción Pápalo	Mujeres	2028	pobm_00_04	111
303	20019	20	Oaxaca-Región Cañada	Concepción Pápalo	Mujeres	2029	pobm_00_04	111
304	20019	20	Oaxaca-Región Cañada	Concepción Pápalo	Mujeres	2030	pobm_00_04	111
305	20020	20	Oaxaca-Región Sierra Sur	Constancia del Rosario	Mujeres	2015	pobm_00_04	266
306	20020	20	Oaxaca-Región Sierra Sur	Constancia del Rosario	Mujeres	2016	pobm_00_04	262
307	20020	20	Oaxaca-Región Sierra Sur	Constancia del Rosario	Mujeres	2017	pobm_00_04	257
308	20020	20	Oaxaca-Región Sierra Sur	Constancia del Rosario	Mujeres	2018	pobm_00_04	253
309	20020	20	Oaxaca-Región Sierra Sur	Constancia del Rosario	Mujeres	2019	pobm_00_04	249
310	20020	20	Oaxaca-Región Sierra Sur	Constancia del Rosario	Mujeres	2020	pobm_00_04	245
311	20020	20	Oaxaca-Región Sierra Sur	Constancia del Rosario	Mujeres	2021	pobm_00_04	242
312	20020	20	Oaxaca-Región Sierra Sur	Constancia del Rosario	Mujeres	2022	pobm_00_04	239
313	20020	20	Oaxaca-Región Sierra Sur	Constancia del Rosario	Mujeres	2023	pobm_00_04	236
314	20020	20	Oaxaca-Región Sierra Sur	Constancia del Rosario	Mujeres	2024	pobm_00_04	233
315	20020	20	Oaxaca-Región Sierra Sur	Constancia del Rosario	Mujeres	2025	pobm_00_04	230
316	20020	20	Oaxaca-Región Sierra Sur	Constancia del Rosario	Mujeres	2026	pobm_00_04	228
317	20020	20	Oaxaca-Región Sierra Sur	Constancia del Rosario	Mujeres	2027	pobm_00_04	225
318	20020	20	Oaxaca-Región Sierra Sur	Constancia del Rosario	Mujeres	2028	pobm_00_04	223
319	20020	20	Oaxaca-Región Sierra Sur	Constancia del Rosario	Mujeres	2029	pobm_00_04	222
320	20020	20	Oaxaca-Región Sierra Sur	Constancia del Rosario	Mujeres	2030	pobm_00_04	220
321	20021	20	Oaxaca-Región Papaloapam	Cosolapa	Mujeres	2015	pobm_00_04	714
322	20021	20	Oaxaca-Región Papaloapam	Cosolapa	Mujeres	2016	pobm_00_04	706
323	20021	20	Oaxaca-Región Papaloapam	Cosolapa	Mujeres	2017	pobm_00_04	695
324	20021	20	Oaxaca-Región Papaloapam	Cosolapa	Mujeres	2018	pobm_00_04	685
325	20021	20	Oaxaca-Región Papaloapam	Cosolapa	Mujeres	2019	pobm_00_04	675
326	20021	20	Oaxaca-Región Papaloapam	Cosolapa	Mujeres	2020	pobm_00_04	667
327	20021	20	Oaxaca-Región Papaloapam	Cosolapa	Mujeres	2021	pobm_00_04	659
328	20021	20	Oaxaca-Región Papaloapam	Cosolapa	Mujeres	2022	pobm_00_04	653
329	20021	20	Oaxaca-Región Papaloapam	Cosolapa	Mujeres	2023	pobm_00_04	647
330	20021	20	Oaxaca-Región Papaloapam	Cosolapa	Mujeres	2024	pobm_00_04	640
331	20021	20	Oaxaca-Región Papaloapam	Cosolapa	Mujeres	2025	pobm_00_04	634
332	20021	20	Oaxaca-Región Papaloapam	Cosolapa	Mujeres	2026	pobm_00_04	628
333	20021	20	Oaxaca-Región Papaloapam	Cosolapa	Mujeres	2027	pobm_00_04	623
334	20021	20	Oaxaca-Región Papaloapam	Cosolapa	Mujeres	2028	pobm_00_04	617
335	20021	20	Oaxaca-Región Papaloapam	Cosolapa	Mujeres	2029	pobm_00_04	611
336	20021	20	Oaxaca-Región Papaloapam	Cosolapa	Mujeres	2030	pobm_00_04	606
337	20022	20	Oaxaca-Región Mixteca	Cosoltepec	Mujeres	2015	pobm_00_04	24
338	20022	20	Oaxaca-Región Mixteca	Cosoltepec	Mujeres	2016	pobm_00_04	23
339	20022	20	Oaxaca-Región Mixteca	Cosoltepec	Mujeres	2017	pobm_00_04	22
340	20022	20	Oaxaca-Región Mixteca	Cosoltepec	Mujeres	2018	pobm_00_04	22
341	20022	20	Oaxaca-Región Mixteca	Cosoltepec	Mujeres	2019	pobm_00_04	21
342	20022	20	Oaxaca-Región Mixteca	Cosoltepec	Mujeres	2020	pobm_00_04	21
343	20022	20	Oaxaca-Región Mixteca	Cosoltepec	Mujeres	2021	pobm_00_04	21
344	20022	20	Oaxaca-Región Mixteca	Cosoltepec	Mujeres	2022	pobm_00_04	21
345	20022	20	Oaxaca-Región Mixteca	Cosoltepec	Mujeres	2023	pobm_00_04	20
346	20022	20	Oaxaca-Región Mixteca	Cosoltepec	Mujeres	2024	pobm_00_04	20
347	20022	20	Oaxaca-Región Mixteca	Cosoltepec	Mujeres	2025	pobm_00_04	20
348	20022	20	Oaxaca-Región Mixteca	Cosoltepec	Mujeres	2026	pobm_00_04	20
349	20022	20	Oaxaca-Región Mixteca	Cosoltepec	Mujeres	2027	pobm_00_04	21
350	20022	20	Oaxaca-Región Mixteca	Cosoltepec	Mujeres	2028	pobm_00_04	21
351	20022	20	Oaxaca-Región Mixteca	Cosoltepec	Mujeres	2029	pobm_00_04	21
352	20022	20	Oaxaca-Región Mixteca	Cosoltepec	Mujeres	2030	pobm_00_04	22
353	20023	20	Oaxaca-Región Valles Centrales	Cuilápam de Guerrero	Mujeres	2015	pobm_00_04	975
354	20023	20	Oaxaca-Región Valles Centrales	Cuilápam de Guerrero	Mujeres	2016	pobm_00_04	987
355	20023	20	Oaxaca-Región Valles Centrales	Cuilápam de Guerrero	Mujeres	2017	pobm_00_04	993
356	20023	20	Oaxaca-Región Valles Centrales	Cuilápam de Guerrero	Mujeres	2018	pobm_00_04	997
357	20023	20	Oaxaca-Región Valles Centrales	Cuilápam de Guerrero	Mujeres	2019	pobm_00_04	1000
358	20023	20	Oaxaca-Región Valles Centrales	Cuilápam de Guerrero	Mujeres	2020	pobm_00_04	1001
359	20023	20	Oaxaca-Región Valles Centrales	Cuilápam de Guerrero	Mujeres	2021	pobm_00_04	1001
360	20023	20	Oaxaca-Región Valles Centrales	Cuilápam de Guerrero	Mujeres	2022	pobm_00_04	999
361	20023	20	Oaxaca-Región Valles Centrales	Cuilápam de Guerrero	Mujeres	2023	pobm_00_04	994
362	20023	20	Oaxaca-Región Valles Centrales	Cuilápam de Guerrero	Mujeres	2024	pobm_00_04	985
363	20023	20	Oaxaca-Región Valles Centrales	Cuilápam de Guerrero	Mujeres	2025	pobm_00_04	974
364	20023	20	Oaxaca-Región Valles Centrales	Cuilápam de Guerrero	Mujeres	2026	pobm_00_04	958
365	20023	20	Oaxaca-Región Valles Centrales	Cuilápam de Guerrero	Mujeres	2027	pobm_00_04	938
366	20023	20	Oaxaca-Región Valles Centrales	Cuilápam de Guerrero	Mujeres	2028	pobm_00_04	916
367	20023	20	Oaxaca-Región Valles Centrales	Cuilápam de Guerrero	Mujeres	2029	pobm_00_04	887
368	20023	20	Oaxaca-Región Valles Centrales	Cuilápam de Guerrero	Mujeres	2030	pobm_00_04	854
369	20024	20	Oaxaca-Región Cañada	Cuyamecalco Villa de Zaragoza	Mujeres	2015	pobm_00_04	177
370	20024	20	Oaxaca-Región Cañada	Cuyamecalco Villa de Zaragoza	Mujeres	2016	pobm_00_04	173
371	20024	20	Oaxaca-Región Cañada	Cuyamecalco Villa de Zaragoza	Mujeres	2017	pobm_00_04	169
372	20024	20	Oaxaca-Región Cañada	Cuyamecalco Villa de Zaragoza	Mujeres	2018	pobm_00_04	166
373	20024	20	Oaxaca-Región Cañada	Cuyamecalco Villa de Zaragoza	Mujeres	2019	pobm_00_04	163
374	20024	20	Oaxaca-Región Cañada	Cuyamecalco Villa de Zaragoza	Mujeres	2020	pobm_00_04	160
375	20024	20	Oaxaca-Región Cañada	Cuyamecalco Villa de Zaragoza	Mujeres	2021	pobm_00_04	158
376	20024	20	Oaxaca-Región Cañada	Cuyamecalco Villa de Zaragoza	Mujeres	2022	pobm_00_04	157
377	20024	20	Oaxaca-Región Cañada	Cuyamecalco Villa de Zaragoza	Mujeres	2023	pobm_00_04	155
378	20024	20	Oaxaca-Región Cañada	Cuyamecalco Villa de Zaragoza	Mujeres	2024	pobm_00_04	154
379	20024	20	Oaxaca-Región Cañada	Cuyamecalco Villa de Zaragoza	Mujeres	2025	pobm_00_04	152
380	20024	20	Oaxaca-Región Cañada	Cuyamecalco Villa de Zaragoza	Mujeres	2026	pobm_00_04	151
381	20024	20	Oaxaca-Región Cañada	Cuyamecalco Villa de Zaragoza	Mujeres	2027	pobm_00_04	151
382	20024	20	Oaxaca-Región Cañada	Cuyamecalco Villa de Zaragoza	Mujeres	2028	pobm_00_04	150
383	20024	20	Oaxaca-Región Cañada	Cuyamecalco Villa de Zaragoza	Mujeres	2029	pobm_00_04	149
384	20024	20	Oaxaca-Región Cañada	Cuyamecalco Villa de Zaragoza	Mujeres	2030	pobm_00_04	149
385	20025	20	Oaxaca-Región Istmo	Chahuites	Mujeres	2015	pobm_00_04	546
386	20025	20	Oaxaca-Región Istmo	Chahuites	Mujeres	2016	pobm_00_04	547
387	20025	20	Oaxaca-Región Istmo	Chahuites	Mujeres	2017	pobm_00_04	545
388	20025	20	Oaxaca-Región Istmo	Chahuites	Mujeres	2018	pobm_00_04	542
389	20025	20	Oaxaca-Región Istmo	Chahuites	Mujeres	2019	pobm_00_04	540
390	20025	20	Oaxaca-Región Istmo	Chahuites	Mujeres	2020	pobm_00_04	538
391	20025	20	Oaxaca-Región Istmo	Chahuites	Mujeres	2021	pobm_00_04	537
392	20025	20	Oaxaca-Región Istmo	Chahuites	Mujeres	2022	pobm_00_04	535
393	20025	20	Oaxaca-Región Istmo	Chahuites	Mujeres	2023	pobm_00_04	532
394	20025	20	Oaxaca-Región Istmo	Chahuites	Mujeres	2024	pobm_00_04	529
395	20025	20	Oaxaca-Región Istmo	Chahuites	Mujeres	2025	pobm_00_04	525
396	20025	20	Oaxaca-Región Istmo	Chahuites	Mujeres	2026	pobm_00_04	519
397	20025	20	Oaxaca-Región Istmo	Chahuites	Mujeres	2027	pobm_00_04	513
398	20025	20	Oaxaca-Región Istmo	Chahuites	Mujeres	2028	pobm_00_04	505
399	20025	20	Oaxaca-Región Istmo	Chahuites	Mujeres	2029	pobm_00_04	497
400	20025	20	Oaxaca-Región Istmo	Chahuites	Mujeres	2030	pobm_00_04	487
401	20026	20	Oaxaca-Región Mixteca	Chalcatongo de Hidalgo	Mujeres	2015	pobm_00_04	409
402	20026	20	Oaxaca-Región Mixteca	Chalcatongo de Hidalgo	Mujeres	2016	pobm_00_04	406
403	20026	20	Oaxaca-Región Mixteca	Chalcatongo de Hidalgo	Mujeres	2017	pobm_00_04	401
404	20026	20	Oaxaca-Región Mixteca	Chalcatongo de Hidalgo	Mujeres	2018	pobm_00_04	396
405	20026	20	Oaxaca-Región Mixteca	Chalcatongo de Hidalgo	Mujeres	2019	pobm_00_04	392
406	20026	20	Oaxaca-Región Mixteca	Chalcatongo de Hidalgo	Mujeres	2020	pobm_00_04	388
407	20026	20	Oaxaca-Región Mixteca	Chalcatongo de Hidalgo	Mujeres	2021	pobm_00_04	385
408	20026	20	Oaxaca-Región Mixteca	Chalcatongo de Hidalgo	Mujeres	2022	pobm_00_04	382
409	20026	20	Oaxaca-Región Mixteca	Chalcatongo de Hidalgo	Mujeres	2023	pobm_00_04	380
410	20026	20	Oaxaca-Región Mixteca	Chalcatongo de Hidalgo	Mujeres	2024	pobm_00_04	377
411	20026	20	Oaxaca-Región Mixteca	Chalcatongo de Hidalgo	Mujeres	2025	pobm_00_04	375
412	20026	20	Oaxaca-Región Mixteca	Chalcatongo de Hidalgo	Mujeres	2026	pobm_00_04	372
413	20026	20	Oaxaca-Región Mixteca	Chalcatongo de Hidalgo	Mujeres	2027	pobm_00_04	369
414	20026	20	Oaxaca-Región Mixteca	Chalcatongo de Hidalgo	Mujeres	2028	pobm_00_04	367
415	20026	20	Oaxaca-Región Mixteca	Chalcatongo de Hidalgo	Mujeres	2029	pobm_00_04	364
416	20026	20	Oaxaca-Región Mixteca	Chalcatongo de Hidalgo	Mujeres	2030	pobm_00_04	361
417	20027	20	Oaxaca-Región Cañada	Chiquihuitlán de Benito Juárez	Mujeres	2015	pobm_00_04	90
418	20027	20	Oaxaca-Región Cañada	Chiquihuitlán de Benito Juárez	Mujeres	2016	pobm_00_04	88
419	20027	20	Oaxaca-Región Cañada	Chiquihuitlán de Benito Juárez	Mujeres	2017	pobm_00_04	85
420	20027	20	Oaxaca-Región Cañada	Chiquihuitlán de Benito Juárez	Mujeres	2018	pobm_00_04	82
421	20027	20	Oaxaca-Región Cañada	Chiquihuitlán de Benito Juárez	Mujeres	2019	pobm_00_04	80
422	20027	20	Oaxaca-Región Cañada	Chiquihuitlán de Benito Juárez	Mujeres	2020	pobm_00_04	78
423	20027	20	Oaxaca-Región Cañada	Chiquihuitlán de Benito Juárez	Mujeres	2021	pobm_00_04	77
424	20027	20	Oaxaca-Región Cañada	Chiquihuitlán de Benito Juárez	Mujeres	2022	pobm_00_04	76
425	20027	20	Oaxaca-Región Cañada	Chiquihuitlán de Benito Juárez	Mujeres	2023	pobm_00_04	75
426	20027	20	Oaxaca-Región Cañada	Chiquihuitlán de Benito Juárez	Mujeres	2024	pobm_00_04	74
427	20027	20	Oaxaca-Región Cañada	Chiquihuitlán de Benito Juárez	Mujeres	2025	pobm_00_04	74
428	20027	20	Oaxaca-Región Cañada	Chiquihuitlán de Benito Juárez	Mujeres	2026	pobm_00_04	74
429	20027	20	Oaxaca-Región Cañada	Chiquihuitlán de Benito Juárez	Mujeres	2027	pobm_00_04	74
430	20027	20	Oaxaca-Región Cañada	Chiquihuitlán de Benito Juárez	Mujeres	2028	pobm_00_04	75
431	20027	20	Oaxaca-Región Cañada	Chiquihuitlán de Benito Juárez	Mujeres	2029	pobm_00_04	76
432	20027	20	Oaxaca-Región Cañada	Chiquihuitlán de Benito Juárez	Mujeres	2030	pobm_00_04	77
433	20028	20	Oaxaca-Región Valles Centrales	Heroica Ciudad de Ejutla de Crespo	Mujeres	2015	pobm_00_04	996
434	20028	20	Oaxaca-Región Valles Centrales	Heroica Ciudad de Ejutla de Crespo	Mujeres	2016	pobm_00_04	1002
435	20028	20	Oaxaca-Región Valles Centrales	Heroica Ciudad de Ejutla de Crespo	Mujeres	2017	pobm_00_04	1004
436	20028	20	Oaxaca-Región Valles Centrales	Heroica Ciudad de Ejutla de Crespo	Mujeres	2018	pobm_00_04	1005
437	20028	20	Oaxaca-Región Valles Centrales	Heroica Ciudad de Ejutla de Crespo	Mujeres	2019	pobm_00_04	1006
438	20028	20	Oaxaca-Región Valles Centrales	Heroica Ciudad de Ejutla de Crespo	Mujeres	2020	pobm_00_04	1008
439	20028	20	Oaxaca-Región Valles Centrales	Heroica Ciudad de Ejutla de Crespo	Mujeres	2021	pobm_00_04	1009
440	20028	20	Oaxaca-Región Valles Centrales	Heroica Ciudad de Ejutla de Crespo	Mujeres	2022	pobm_00_04	1010
441	20028	20	Oaxaca-Región Valles Centrales	Heroica Ciudad de Ejutla de Crespo	Mujeres	2023	pobm_00_04	1008
442	20028	20	Oaxaca-Región Valles Centrales	Heroica Ciudad de Ejutla de Crespo	Mujeres	2024	pobm_00_04	1005
443	20028	20	Oaxaca-Región Valles Centrales	Heroica Ciudad de Ejutla de Crespo	Mujeres	2025	pobm_00_04	999
444	20028	20	Oaxaca-Región Valles Centrales	Heroica Ciudad de Ejutla de Crespo	Mujeres	2026	pobm_00_04	990
445	20028	20	Oaxaca-Región Valles Centrales	Heroica Ciudad de Ejutla de Crespo	Mujeres	2027	pobm_00_04	978
446	20028	20	Oaxaca-Región Valles Centrales	Heroica Ciudad de Ejutla de Crespo	Mujeres	2028	pobm_00_04	963
447	20028	20	Oaxaca-Región Valles Centrales	Heroica Ciudad de Ejutla de Crespo	Mujeres	2029	pobm_00_04	945
448	20028	20	Oaxaca-Región Valles Centrales	Heroica Ciudad de Ejutla de Crespo	Mujeres	2030	pobm_00_04	923
449	20029	20	Oaxaca-Región Cañada	Eloxochitlán de Flores Magón	Mujeres	2015	pobm_00_04	246
450	20029	20	Oaxaca-Región Cañada	Eloxochitlán de Flores Magón	Mujeres	2016	pobm_00_04	244
451	20029	20	Oaxaca-Región Cañada	Eloxochitlán de Flores Magón	Mujeres	2017	pobm_00_04	241
452	20029	20	Oaxaca-Región Cañada	Eloxochitlán de Flores Magón	Mujeres	2018	pobm_00_04	239
453	20029	20	Oaxaca-Región Cañada	Eloxochitlán de Flores Magón	Mujeres	2019	pobm_00_04	236
454	20029	20	Oaxaca-Región Cañada	Eloxochitlán de Flores Magón	Mujeres	2020	pobm_00_04	234
455	20029	20	Oaxaca-Región Cañada	Eloxochitlán de Flores Magón	Mujeres	2021	pobm_00_04	231
456	20029	20	Oaxaca-Región Cañada	Eloxochitlán de Flores Magón	Mujeres	2022	pobm_00_04	229
457	20029	20	Oaxaca-Región Cañada	Eloxochitlán de Flores Magón	Mujeres	2023	pobm_00_04	227
458	20029	20	Oaxaca-Región Cañada	Eloxochitlán de Flores Magón	Mujeres	2024	pobm_00_04	225
459	20029	20	Oaxaca-Región Cañada	Eloxochitlán de Flores Magón	Mujeres	2025	pobm_00_04	222
460	20029	20	Oaxaca-Región Cañada	Eloxochitlán de Flores Magón	Mujeres	2026	pobm_00_04	219
461	20029	20	Oaxaca-Región Cañada	Eloxochitlán de Flores Magón	Mujeres	2027	pobm_00_04	217
462	20029	20	Oaxaca-Región Cañada	Eloxochitlán de Flores Magón	Mujeres	2028	pobm_00_04	214
463	20029	20	Oaxaca-Región Cañada	Eloxochitlán de Flores Magón	Mujeres	2029	pobm_00_04	210
464	20029	20	Oaxaca-Región Cañada	Eloxochitlán de Flores Magón	Mujeres	2030	pobm_00_04	207
465	20030	20	Oaxaca-Región Istmo	El Espinal	Mujeres	2015	pobm_00_04	303
466	20030	20	Oaxaca-Región Istmo	El Espinal	Mujeres	2016	pobm_00_04	301
467	20030	20	Oaxaca-Región Istmo	El Espinal	Mujeres	2017	pobm_00_04	298
468	20030	20	Oaxaca-Región Istmo	El Espinal	Mujeres	2018	pobm_00_04	295
469	20030	20	Oaxaca-Región Istmo	El Espinal	Mujeres	2019	pobm_00_04	293
470	20030	20	Oaxaca-Región Istmo	El Espinal	Mujeres	2020	pobm_00_04	291
471	20030	20	Oaxaca-Región Istmo	El Espinal	Mujeres	2021	pobm_00_04	289
472	20030	20	Oaxaca-Región Istmo	El Espinal	Mujeres	2022	pobm_00_04	288
473	20030	20	Oaxaca-Región Istmo	El Espinal	Mujeres	2023	pobm_00_04	287
474	20030	20	Oaxaca-Región Istmo	El Espinal	Mujeres	2024	pobm_00_04	285
475	20030	20	Oaxaca-Región Istmo	El Espinal	Mujeres	2025	pobm_00_04	284
476	20030	20	Oaxaca-Región Istmo	El Espinal	Mujeres	2026	pobm_00_04	282
477	20030	20	Oaxaca-Región Istmo	El Espinal	Mujeres	2027	pobm_00_04	281
478	20030	20	Oaxaca-Región Istmo	El Espinal	Mujeres	2028	pobm_00_04	279
479	20030	20	Oaxaca-Región Istmo	El Espinal	Mujeres	2029	pobm_00_04	276
480	20030	20	Oaxaca-Región Istmo	El Espinal	Mujeres	2030	pobm_00_04	274
481	20031	20	Oaxaca-Región Sierra Norte	Tamazulápam del Espíritu Santo	Mujeres	2015	pobm_00_04	335
482	20031	20	Oaxaca-Región Sierra Norte	Tamazulápam del Espíritu Santo	Mujeres	2016	pobm_00_04	331
483	20031	20	Oaxaca-Región Sierra Norte	Tamazulápam del Espíritu Santo	Mujeres	2017	pobm_00_04	326
484	20031	20	Oaxaca-Región Sierra Norte	Tamazulápam del Espíritu Santo	Mujeres	2018	pobm_00_04	322
485	20031	20	Oaxaca-Región Sierra Norte	Tamazulápam del Espíritu Santo	Mujeres	2019	pobm_00_04	318
486	20031	20	Oaxaca-Región Sierra Norte	Tamazulápam del Espíritu Santo	Mujeres	2020	pobm_00_04	314
487	20031	20	Oaxaca-Región Sierra Norte	Tamazulápam del Espíritu Santo	Mujeres	2021	pobm_00_04	311
488	20031	20	Oaxaca-Región Sierra Norte	Tamazulápam del Espíritu Santo	Mujeres	2022	pobm_00_04	309
489	20031	20	Oaxaca-Región Sierra Norte	Tamazulápam del Espíritu Santo	Mujeres	2023	pobm_00_04	306
490	20031	20	Oaxaca-Región Sierra Norte	Tamazulápam del Espíritu Santo	Mujeres	2024	pobm_00_04	304
491	20031	20	Oaxaca-Región Sierra Norte	Tamazulápam del Espíritu Santo	Mujeres	2025	pobm_00_04	302
492	20031	20	Oaxaca-Región Sierra Norte	Tamazulápam del Espíritu Santo	Mujeres	2026	pobm_00_04	300
493	20031	20	Oaxaca-Región Sierra Norte	Tamazulápam del Espíritu Santo	Mujeres	2027	pobm_00_04	298
494	20031	20	Oaxaca-Región Sierra Norte	Tamazulápam del Espíritu Santo	Mujeres	2028	pobm_00_04	297
495	20031	20	Oaxaca-Región Sierra Norte	Tamazulápam del Espíritu Santo	Mujeres	2029	pobm_00_04	295
496	20031	20	Oaxaca-Región Sierra Norte	Tamazulápam del Espíritu Santo	Mujeres	2030	pobm_00_04	294
497	20032	20	Oaxaca-Región Mixteca	Fresnillo de Trujano	Mujeres	2015	pobm_00_04	43
498	20032	20	Oaxaca-Región Mixteca	Fresnillo de Trujano	Mujeres	2016	pobm_00_04	42
499	20032	20	Oaxaca-Región Mixteca	Fresnillo de Trujano	Mujeres	2017	pobm_00_04	42
500	20032	20	Oaxaca-Región Mixteca	Fresnillo de Trujano	Mujeres	2018	pobm_00_04	42
501	20032	20	Oaxaca-Región Mixteca	Fresnillo de Trujano	Mujeres	2019	pobm_00_04	42
502	20032	20	Oaxaca-Región Mixteca	Fresnillo de Trujano	Mujeres	2020	pobm_00_04	43
503	20032	20	Oaxaca-Región Mixteca	Fresnillo de Trujano	Mujeres	2021	pobm_00_04	43
504	20032	20	Oaxaca-Región Mixteca	Fresnillo de Trujano	Mujeres	2022	pobm_00_04	43
505	20032	20	Oaxaca-Región Mixteca	Fresnillo de Trujano	Mujeres	2023	pobm_00_04	44
506	20032	20	Oaxaca-Región Mixteca	Fresnillo de Trujano	Mujeres	2024	pobm_00_04	44
507	20032	20	Oaxaca-Región Mixteca	Fresnillo de Trujano	Mujeres	2025	pobm_00_04	44
508	20032	20	Oaxaca-Región Mixteca	Fresnillo de Trujano	Mujeres	2026	pobm_00_04	45
509	20032	20	Oaxaca-Región Mixteca	Fresnillo de Trujano	Mujeres	2027	pobm_00_04	45
510	20032	20	Oaxaca-Región Mixteca	Fresnillo de Trujano	Mujeres	2028	pobm_00_04	46
511	20032	20	Oaxaca-Región Mixteca	Fresnillo de Trujano	Mujeres	2029	pobm_00_04	46
512	20032	20	Oaxaca-Región Mixteca	Fresnillo de Trujano	Mujeres	2030	pobm_00_04	46
513	20033	20	Oaxaca-Región Valles Centrales	Guadalupe Etla	Mujeres	2015	pobm_00_04	97
514	20033	20	Oaxaca-Región Valles Centrales	Guadalupe Etla	Mujeres	2016	pobm_00_04	95
515	20033	20	Oaxaca-Región Valles Centrales	Guadalupe Etla	Mujeres	2017	pobm_00_04	93
516	20033	20	Oaxaca-Región Valles Centrales	Guadalupe Etla	Mujeres	2018	pobm_00_04	91
517	20033	20	Oaxaca-Región Valles Centrales	Guadalupe Etla	Mujeres	2019	pobm_00_04	90
518	20033	20	Oaxaca-Región Valles Centrales	Guadalupe Etla	Mujeres	2020	pobm_00_04	88
519	20033	20	Oaxaca-Región Valles Centrales	Guadalupe Etla	Mujeres	2021	pobm_00_04	87
520	20033	20	Oaxaca-Región Valles Centrales	Guadalupe Etla	Mujeres	2022	pobm_00_04	85
521	20033	20	Oaxaca-Región Valles Centrales	Guadalupe Etla	Mujeres	2023	pobm_00_04	84
522	20033	20	Oaxaca-Región Valles Centrales	Guadalupe Etla	Mujeres	2024	pobm_00_04	83
523	20033	20	Oaxaca-Región Valles Centrales	Guadalupe Etla	Mujeres	2025	pobm_00_04	82
524	20033	20	Oaxaca-Región Valles Centrales	Guadalupe Etla	Mujeres	2026	pobm_00_04	82
525	20033	20	Oaxaca-Región Valles Centrales	Guadalupe Etla	Mujeres	2027	pobm_00_04	81
526	20033	20	Oaxaca-Región Valles Centrales	Guadalupe Etla	Mujeres	2028	pobm_00_04	80
527	20033	20	Oaxaca-Región Valles Centrales	Guadalupe Etla	Mujeres	2029	pobm_00_04	80
528	20033	20	Oaxaca-Región Valles Centrales	Guadalupe Etla	Mujeres	2030	pobm_00_04	80
529	20034	20	Oaxaca-Región Mixteca	Guadalupe de Ramírez	Mujeres	2015	pobm_00_04	68
530	20034	20	Oaxaca-Región Mixteca	Guadalupe de Ramírez	Mujeres	2016	pobm_00_04	68
531	20034	20	Oaxaca-Región Mixteca	Guadalupe de Ramírez	Mujeres	2017	pobm_00_04	68
532	20034	20	Oaxaca-Región Mixteca	Guadalupe de Ramírez	Mujeres	2018	pobm_00_04	68
533	20034	20	Oaxaca-Región Mixteca	Guadalupe de Ramírez	Mujeres	2019	pobm_00_04	67
534	20034	20	Oaxaca-Región Mixteca	Guadalupe de Ramírez	Mujeres	2020	pobm_00_04	67
535	20034	20	Oaxaca-Región Mixteca	Guadalupe de Ramírez	Mujeres	2021	pobm_00_04	67
536	20034	20	Oaxaca-Región Mixteca	Guadalupe de Ramírez	Mujeres	2022	pobm_00_04	67
537	20034	20	Oaxaca-Región Mixteca	Guadalupe de Ramírez	Mujeres	2023	pobm_00_04	67
538	20034	20	Oaxaca-Región Mixteca	Guadalupe de Ramírez	Mujeres	2024	pobm_00_04	67
539	20034	20	Oaxaca-Región Mixteca	Guadalupe de Ramírez	Mujeres	2025	pobm_00_04	67
540	20034	20	Oaxaca-Región Mixteca	Guadalupe de Ramírez	Mujeres	2026	pobm_00_04	67
541	20034	20	Oaxaca-Región Mixteca	Guadalupe de Ramírez	Mujeres	2027	pobm_00_04	66
542	20034	20	Oaxaca-Región Mixteca	Guadalupe de Ramírez	Mujeres	2028	pobm_00_04	66
543	20034	20	Oaxaca-Región Mixteca	Guadalupe de Ramírez	Mujeres	2029	pobm_00_04	65
544	20034	20	Oaxaca-Región Mixteca	Guadalupe de Ramírez	Mujeres	2030	pobm_00_04	65
545	20035	20	Oaxaca-Región Sierra Norte	Guelatao de Juárez	Mujeres	2015	pobm_00_04	22
546	20035	20	Oaxaca-Región Sierra Norte	Guelatao de Juárez	Mujeres	2016	pobm_00_04	21
547	20035	20	Oaxaca-Región Sierra Norte	Guelatao de Juárez	Mujeres	2017	pobm_00_04	21
548	20035	20	Oaxaca-Región Sierra Norte	Guelatao de Juárez	Mujeres	2018	pobm_00_04	20
549	20035	20	Oaxaca-Región Sierra Norte	Guelatao de Juárez	Mujeres	2019	pobm_00_04	19
550	20035	20	Oaxaca-Región Sierra Norte	Guelatao de Juárez	Mujeres	2020	pobm_00_04	19
551	20035	20	Oaxaca-Región Sierra Norte	Guelatao de Juárez	Mujeres	2021	pobm_00_04	19
552	20035	20	Oaxaca-Región Sierra Norte	Guelatao de Juárez	Mujeres	2022	pobm_00_04	18
553	20035	20	Oaxaca-Región Sierra Norte	Guelatao de Juárez	Mujeres	2023	pobm_00_04	18
554	20035	20	Oaxaca-Región Sierra Norte	Guelatao de Juárez	Mujeres	2024	pobm_00_04	17
555	20035	20	Oaxaca-Región Sierra Norte	Guelatao de Juárez	Mujeres	2025	pobm_00_04	17
556	20035	20	Oaxaca-Región Sierra Norte	Guelatao de Juárez	Mujeres	2026	pobm_00_04	17
557	20035	20	Oaxaca-Región Sierra Norte	Guelatao de Juárez	Mujeres	2027	pobm_00_04	16
558	20035	20	Oaxaca-Región Sierra Norte	Guelatao de Juárez	Mujeres	2028	pobm_00_04	16
559	20035	20	Oaxaca-Región Sierra Norte	Guelatao de Juárez	Mujeres	2029	pobm_00_04	16
560	20035	20	Oaxaca-Región Sierra Norte	Guelatao de Juárez	Mujeres	2030	pobm_00_04	16
561	20036	20	Oaxaca-Región Istmo	Guevea de Humboldt	Mujeres	2015	pobm_00_04	310
562	20036	20	Oaxaca-Región Istmo	Guevea de Humboldt	Mujeres	2016	pobm_00_04	306
563	20036	20	Oaxaca-Región Istmo	Guevea de Humboldt	Mujeres	2017	pobm_00_04	300
564	20036	20	Oaxaca-Región Istmo	Guevea de Humboldt	Mujeres	2018	pobm_00_04	295
565	20036	20	Oaxaca-Región Istmo	Guevea de Humboldt	Mujeres	2019	pobm_00_04	291
566	20036	20	Oaxaca-Región Istmo	Guevea de Humboldt	Mujeres	2020	pobm_00_04	287
567	20036	20	Oaxaca-Región Istmo	Guevea de Humboldt	Mujeres	2021	pobm_00_04	284
568	20036	20	Oaxaca-Región Istmo	Guevea de Humboldt	Mujeres	2022	pobm_00_04	281
569	20036	20	Oaxaca-Región Istmo	Guevea de Humboldt	Mujeres	2023	pobm_00_04	279
570	20036	20	Oaxaca-Región Istmo	Guevea de Humboldt	Mujeres	2024	pobm_00_04	277
571	20036	20	Oaxaca-Región Istmo	Guevea de Humboldt	Mujeres	2025	pobm_00_04	275
572	20036	20	Oaxaca-Región Istmo	Guevea de Humboldt	Mujeres	2026	pobm_00_04	273
573	20036	20	Oaxaca-Región Istmo	Guevea de Humboldt	Mujeres	2027	pobm_00_04	272
574	20036	20	Oaxaca-Región Istmo	Guevea de Humboldt	Mujeres	2028	pobm_00_04	271
575	20036	20	Oaxaca-Región Istmo	Guevea de Humboldt	Mujeres	2029	pobm_00_04	270
576	20036	20	Oaxaca-Región Istmo	Guevea de Humboldt	Mujeres	2030	pobm_00_04	269
577	20037	20	Oaxaca-Región Sierra Sur	Mesones Hidalgo	Mujeres	2015	pobm_00_04	250
578	20037	20	Oaxaca-Región Sierra Sur	Mesones Hidalgo	Mujeres	2016	pobm_00_04	248
579	20037	20	Oaxaca-Región Sierra Sur	Mesones Hidalgo	Mujeres	2017	pobm_00_04	245
580	20037	20	Oaxaca-Región Sierra Sur	Mesones Hidalgo	Mujeres	2018	pobm_00_04	242
581	20037	20	Oaxaca-Región Sierra Sur	Mesones Hidalgo	Mujeres	2019	pobm_00_04	239
582	20037	20	Oaxaca-Región Sierra Sur	Mesones Hidalgo	Mujeres	2020	pobm_00_04	237
583	20037	20	Oaxaca-Región Sierra Sur	Mesones Hidalgo	Mujeres	2021	pobm_00_04	235
584	20037	20	Oaxaca-Región Sierra Sur	Mesones Hidalgo	Mujeres	2022	pobm_00_04	233
585	20037	20	Oaxaca-Región Sierra Sur	Mesones Hidalgo	Mujeres	2023	pobm_00_04	230
586	20037	20	Oaxaca-Región Sierra Sur	Mesones Hidalgo	Mujeres	2024	pobm_00_04	228
587	20037	20	Oaxaca-Región Sierra Sur	Mesones Hidalgo	Mujeres	2025	pobm_00_04	226
588	20037	20	Oaxaca-Región Sierra Sur	Mesones Hidalgo	Mujeres	2026	pobm_00_04	223
589	20037	20	Oaxaca-Región Sierra Sur	Mesones Hidalgo	Mujeres	2027	pobm_00_04	221
590	20037	20	Oaxaca-Región Sierra Sur	Mesones Hidalgo	Mujeres	2028	pobm_00_04	218
591	20037	20	Oaxaca-Región Sierra Sur	Mesones Hidalgo	Mujeres	2029	pobm_00_04	215
592	20037	20	Oaxaca-Región Sierra Sur	Mesones Hidalgo	Mujeres	2030	pobm_00_04	211
593	20038	20	Oaxaca-Región Sierra Norte	Villa Hidalgo	Mujeres	2015	pobm_00_04	78
594	20038	20	Oaxaca-Región Sierra Norte	Villa Hidalgo	Mujeres	2016	pobm_00_04	76
595	20038	20	Oaxaca-Región Sierra Norte	Villa Hidalgo	Mujeres	2017	pobm_00_04	73
596	20038	20	Oaxaca-Región Sierra Norte	Villa Hidalgo	Mujeres	2018	pobm_00_04	71
597	20038	20	Oaxaca-Región Sierra Norte	Villa Hidalgo	Mujeres	2019	pobm_00_04	69
598	20038	20	Oaxaca-Región Sierra Norte	Villa Hidalgo	Mujeres	2020	pobm_00_04	67
599	20038	20	Oaxaca-Región Sierra Norte	Villa Hidalgo	Mujeres	2021	pobm_00_04	66
600	20038	20	Oaxaca-Región Sierra Norte	Villa Hidalgo	Mujeres	2022	pobm_00_04	65
601	20038	20	Oaxaca-Región Sierra Norte	Villa Hidalgo	Mujeres	2023	pobm_00_04	65
602	20038	20	Oaxaca-Región Sierra Norte	Villa Hidalgo	Mujeres	2024	pobm_00_04	64
603	20038	20	Oaxaca-Región Sierra Norte	Villa Hidalgo	Mujeres	2025	pobm_00_04	65
604	20038	20	Oaxaca-Región Sierra Norte	Villa Hidalgo	Mujeres	2026	pobm_00_04	65
605	20038	20	Oaxaca-Región Sierra Norte	Villa Hidalgo	Mujeres	2027	pobm_00_04	66
606	20038	20	Oaxaca-Región Sierra Norte	Villa Hidalgo	Mujeres	2028	pobm_00_04	67
607	20038	20	Oaxaca-Región Sierra Norte	Villa Hidalgo	Mujeres	2029	pobm_00_04	69
608	20038	20	Oaxaca-Región Sierra Norte	Villa Hidalgo	Mujeres	2030	pobm_00_04	71
609	20039	20	Oaxaca-Región Mixteca	Heroica Ciudad de Huajuapan de León	Mujeres	2015	pobm_00_04	3672
610	20039	20	Oaxaca-Región Mixteca	Heroica Ciudad de Huajuapan de León	Mujeres	2016	pobm_00_04	3703
611	20039	20	Oaxaca-Región Mixteca	Heroica Ciudad de Huajuapan de León	Mujeres	2017	pobm_00_04	3714
612	20039	20	Oaxaca-Región Mixteca	Heroica Ciudad de Huajuapan de León	Mujeres	2018	pobm_00_04	3720
613	20039	20	Oaxaca-Región Mixteca	Heroica Ciudad de Huajuapan de León	Mujeres	2019	pobm_00_04	3723
614	20039	20	Oaxaca-Región Mixteca	Heroica Ciudad de Huajuapan de León	Mujeres	2020	pobm_00_04	3724
615	20039	20	Oaxaca-Región Mixteca	Heroica Ciudad de Huajuapan de León	Mujeres	2021	pobm_00_04	3722
616	20039	20	Oaxaca-Región Mixteca	Heroica Ciudad de Huajuapan de León	Mujeres	2022	pobm_00_04	3714
617	20039	20	Oaxaca-Región Mixteca	Heroica Ciudad de Huajuapan de León	Mujeres	2023	pobm_00_04	3698
618	20039	20	Oaxaca-Región Mixteca	Heroica Ciudad de Huajuapan de León	Mujeres	2024	pobm_00_04	3672
619	20039	20	Oaxaca-Región Mixteca	Heroica Ciudad de Huajuapan de León	Mujeres	2025	pobm_00_04	3637
620	20039	20	Oaxaca-Región Mixteca	Heroica Ciudad de Huajuapan de León	Mujeres	2026	pobm_00_04	3590
621	20039	20	Oaxaca-Región Mixteca	Heroica Ciudad de Huajuapan de León	Mujeres	2027	pobm_00_04	3533
622	20039	20	Oaxaca-Región Mixteca	Heroica Ciudad de Huajuapan de León	Mujeres	2028	pobm_00_04	3463
623	20039	20	Oaxaca-Región Mixteca	Heroica Ciudad de Huajuapan de León	Mujeres	2029	pobm_00_04	3380
624	20039	20	Oaxaca-Región Mixteca	Heroica Ciudad de Huajuapan de León	Mujeres	2030	pobm_00_04	3284
625	20040	20	Oaxaca-Región Cañada	Huautepec	Mujeres	2015	pobm_00_04	412
626	20040	20	Oaxaca-Región Cañada	Huautepec	Mujeres	2016	pobm_00_04	409
627	20040	20	Oaxaca-Región Cañada	Huautepec	Mujeres	2017	pobm_00_04	404
628	20040	20	Oaxaca-Región Cañada	Huautepec	Mujeres	2018	pobm_00_04	399
629	20040	20	Oaxaca-Región Cañada	Huautepec	Mujeres	2019	pobm_00_04	394
630	20040	20	Oaxaca-Región Cañada	Huautepec	Mujeres	2020	pobm_00_04	389
631	20040	20	Oaxaca-Región Cañada	Huautepec	Mujeres	2021	pobm_00_04	384
632	20040	20	Oaxaca-Región Cañada	Huautepec	Mujeres	2022	pobm_00_04	378
633	20040	20	Oaxaca-Región Cañada	Huautepec	Mujeres	2023	pobm_00_04	373
634	20040	20	Oaxaca-Región Cañada	Huautepec	Mujeres	2024	pobm_00_04	367
635	20040	20	Oaxaca-Región Cañada	Huautepec	Mujeres	2025	pobm_00_04	361
636	20040	20	Oaxaca-Región Cañada	Huautepec	Mujeres	2026	pobm_00_04	355
637	20040	20	Oaxaca-Región Cañada	Huautepec	Mujeres	2027	pobm_00_04	349
638	20040	20	Oaxaca-Región Cañada	Huautepec	Mujeres	2028	pobm_00_04	342
639	20040	20	Oaxaca-Región Cañada	Huautepec	Mujeres	2029	pobm_00_04	333
640	20040	20	Oaxaca-Región Cañada	Huautepec	Mujeres	2030	pobm_00_04	325
641	20041	20	Oaxaca-Región Cañada	Huautla de Jiménez	Mujeres	2015	pobm_00_04	1517
642	20041	20	Oaxaca-Región Cañada	Huautla de Jiménez	Mujeres	2016	pobm_00_04	1492
643	20041	20	Oaxaca-Región Cañada	Huautla de Jiménez	Mujeres	2017	pobm_00_04	1463
644	20041	20	Oaxaca-Región Cañada	Huautla de Jiménez	Mujeres	2018	pobm_00_04	1434
645	20041	20	Oaxaca-Región Cañada	Huautla de Jiménez	Mujeres	2019	pobm_00_04	1409
646	20041	20	Oaxaca-Región Cañada	Huautla de Jiménez	Mujeres	2020	pobm_00_04	1386
647	20041	20	Oaxaca-Región Cañada	Huautla de Jiménez	Mujeres	2021	pobm_00_04	1366
648	20041	20	Oaxaca-Región Cañada	Huautla de Jiménez	Mujeres	2022	pobm_00_04	1348
649	20041	20	Oaxaca-Región Cañada	Huautla de Jiménez	Mujeres	2023	pobm_00_04	1332
650	20041	20	Oaxaca-Región Cañada	Huautla de Jiménez	Mujeres	2024	pobm_00_04	1318
651	20041	20	Oaxaca-Región Cañada	Huautla de Jiménez	Mujeres	2025	pobm_00_04	1306
652	20041	20	Oaxaca-Región Cañada	Huautla de Jiménez	Mujeres	2026	pobm_00_04	1295
653	20041	20	Oaxaca-Región Cañada	Huautla de Jiménez	Mujeres	2027	pobm_00_04	1287
654	20041	20	Oaxaca-Región Cañada	Huautla de Jiménez	Mujeres	2028	pobm_00_04	1280
655	20041	20	Oaxaca-Región Cañada	Huautla de Jiménez	Mujeres	2029	pobm_00_04	1276
656	20041	20	Oaxaca-Región Cañada	Huautla de Jiménez	Mujeres	2030	pobm_00_04	1275
657	20042	20	Oaxaca-Región Sierra Norte	Ixtlán de Juárez	Mujeres	2015	pobm_00_04	398
658	20042	20	Oaxaca-Región Sierra Norte	Ixtlán de Juárez	Mujeres	2016	pobm_00_04	394
659	20042	20	Oaxaca-Región Sierra Norte	Ixtlán de Juárez	Mujeres	2017	pobm_00_04	388
660	20042	20	Oaxaca-Región Sierra Norte	Ixtlán de Juárez	Mujeres	2018	pobm_00_04	383
661	20042	20	Oaxaca-Región Sierra Norte	Ixtlán de Juárez	Mujeres	2019	pobm_00_04	378
662	20042	20	Oaxaca-Región Sierra Norte	Ixtlán de Juárez	Mujeres	2020	pobm_00_04	374
663	20042	20	Oaxaca-Región Sierra Norte	Ixtlán de Juárez	Mujeres	2021	pobm_00_04	370
664	20042	20	Oaxaca-Región Sierra Norte	Ixtlán de Juárez	Mujeres	2022	pobm_00_04	367
665	20042	20	Oaxaca-Región Sierra Norte	Ixtlán de Juárez	Mujeres	2023	pobm_00_04	364
666	20042	20	Oaxaca-Región Sierra Norte	Ixtlán de Juárez	Mujeres	2024	pobm_00_04	361
667	20042	20	Oaxaca-Región Sierra Norte	Ixtlán de Juárez	Mujeres	2025	pobm_00_04	358
668	20042	20	Oaxaca-Región Sierra Norte	Ixtlán de Juárez	Mujeres	2026	pobm_00_04	356
669	20042	20	Oaxaca-Región Sierra Norte	Ixtlán de Juárez	Mujeres	2027	pobm_00_04	353
670	20042	20	Oaxaca-Región Sierra Norte	Ixtlán de Juárez	Mujeres	2028	pobm_00_04	351
671	20042	20	Oaxaca-Región Sierra Norte	Ixtlán de Juárez	Mujeres	2029	pobm_00_04	349
672	20042	20	Oaxaca-Región Sierra Norte	Ixtlán de Juárez	Mujeres	2030	pobm_00_04	347
673	20043	20	Oaxaca-Región Istmo	Heroica Ciudad de Juchitán de Zaragoza	Mujeres	2015	pobm_00_04	4291
674	20043	20	Oaxaca-Región Istmo	Heroica Ciudad de Juchitán de Zaragoza	Mujeres	2016	pobm_00_04	4271
675	20043	20	Oaxaca-Región Istmo	Heroica Ciudad de Juchitán de Zaragoza	Mujeres	2017	pobm_00_04	4232
676	20043	20	Oaxaca-Región Istmo	Heroica Ciudad de Juchitán de Zaragoza	Mujeres	2018	pobm_00_04	4194
677	20043	20	Oaxaca-Región Istmo	Heroica Ciudad de Juchitán de Zaragoza	Mujeres	2019	pobm_00_04	4157
678	20043	20	Oaxaca-Región Istmo	Heroica Ciudad de Juchitán de Zaragoza	Mujeres	2020	pobm_00_04	4124
679	20043	20	Oaxaca-Región Istmo	Heroica Ciudad de Juchitán de Zaragoza	Mujeres	2021	pobm_00_04	4096
680	20043	20	Oaxaca-Región Istmo	Heroica Ciudad de Juchitán de Zaragoza	Mujeres	2022	pobm_00_04	4068
681	20043	20	Oaxaca-Región Istmo	Heroica Ciudad de Juchitán de Zaragoza	Mujeres	2023	pobm_00_04	4038
682	20043	20	Oaxaca-Región Istmo	Heroica Ciudad de Juchitán de Zaragoza	Mujeres	2024	pobm_00_04	4007
683	20043	20	Oaxaca-Región Istmo	Heroica Ciudad de Juchitán de Zaragoza	Mujeres	2025	pobm_00_04	3973
684	20043	20	Oaxaca-Región Istmo	Heroica Ciudad de Juchitán de Zaragoza	Mujeres	2026	pobm_00_04	3938
685	20043	20	Oaxaca-Región Istmo	Heroica Ciudad de Juchitán de Zaragoza	Mujeres	2027	pobm_00_04	3900
686	20043	20	Oaxaca-Región Istmo	Heroica Ciudad de Juchitán de Zaragoza	Mujeres	2028	pobm_00_04	3859
687	20043	20	Oaxaca-Región Istmo	Heroica Ciudad de Juchitán de Zaragoza	Mujeres	2029	pobm_00_04	3816
688	20043	20	Oaxaca-Región Istmo	Heroica Ciudad de Juchitán de Zaragoza	Mujeres	2030	pobm_00_04	3769
689	20044	20	Oaxaca-Región Papaloapam	Loma Bonita	Mujeres	2015	pobm_00_04	1948
690	20044	20	Oaxaca-Región Papaloapam	Loma Bonita	Mujeres	2016	pobm_00_04	1922
691	20044	20	Oaxaca-Región Papaloapam	Loma Bonita	Mujeres	2017	pobm_00_04	1889
692	20044	20	Oaxaca-Región Papaloapam	Loma Bonita	Mujeres	2018	pobm_00_04	1859
693	20044	20	Oaxaca-Región Papaloapam	Loma Bonita	Mujeres	2019	pobm_00_04	1832
694	20044	20	Oaxaca-Región Papaloapam	Loma Bonita	Mujeres	2020	pobm_00_04	1810
695	20044	20	Oaxaca-Región Papaloapam	Loma Bonita	Mujeres	2021	pobm_00_04	1791
696	20044	20	Oaxaca-Región Papaloapam	Loma Bonita	Mujeres	2022	pobm_00_04	1774
697	20044	20	Oaxaca-Región Papaloapam	Loma Bonita	Mujeres	2023	pobm_00_04	1760
698	20044	20	Oaxaca-Región Papaloapam	Loma Bonita	Mujeres	2024	pobm_00_04	1746
699	20044	20	Oaxaca-Región Papaloapam	Loma Bonita	Mujeres	2025	pobm_00_04	1734
700	20044	20	Oaxaca-Región Papaloapam	Loma Bonita	Mujeres	2026	pobm_00_04	1723
701	20044	20	Oaxaca-Región Papaloapam	Loma Bonita	Mujeres	2027	pobm_00_04	1714
702	20044	20	Oaxaca-Región Papaloapam	Loma Bonita	Mujeres	2028	pobm_00_04	1706
703	20044	20	Oaxaca-Región Papaloapam	Loma Bonita	Mujeres	2029	pobm_00_04	1698
704	20044	20	Oaxaca-Región Papaloapam	Loma Bonita	Mujeres	2030	pobm_00_04	1692
705	20045	20	Oaxaca-Región Valles Centrales	Magdalena Apasco	Mujeres	2015	pobm_00_04	394
706	20045	20	Oaxaca-Región Valles Centrales	Magdalena Apasco	Mujeres	2016	pobm_00_04	399
707	20045	20	Oaxaca-Región Valles Centrales	Magdalena Apasco	Mujeres	2017	pobm_00_04	400
708	20045	20	Oaxaca-Región Valles Centrales	Magdalena Apasco	Mujeres	2018	pobm_00_04	401
709	20045	20	Oaxaca-Región Valles Centrales	Magdalena Apasco	Mujeres	2019	pobm_00_04	402
710	20045	20	Oaxaca-Región Valles Centrales	Magdalena Apasco	Mujeres	2020	pobm_00_04	402
711	20045	20	Oaxaca-Región Valles Centrales	Magdalena Apasco	Mujeres	2021	pobm_00_04	400
712	20045	20	Oaxaca-Región Valles Centrales	Magdalena Apasco	Mujeres	2022	pobm_00_04	397
713	20045	20	Oaxaca-Región Valles Centrales	Magdalena Apasco	Mujeres	2023	pobm_00_04	394
714	20045	20	Oaxaca-Región Valles Centrales	Magdalena Apasco	Mujeres	2024	pobm_00_04	389
715	20045	20	Oaxaca-Región Valles Centrales	Magdalena Apasco	Mujeres	2025	pobm_00_04	383
716	20045	20	Oaxaca-Región Valles Centrales	Magdalena Apasco	Mujeres	2026	pobm_00_04	373
717	20045	20	Oaxaca-Región Valles Centrales	Magdalena Apasco	Mujeres	2027	pobm_00_04	363
718	20045	20	Oaxaca-Región Valles Centrales	Magdalena Apasco	Mujeres	2028	pobm_00_04	352
719	20045	20	Oaxaca-Región Valles Centrales	Magdalena Apasco	Mujeres	2029	pobm_00_04	337
720	20045	20	Oaxaca-Región Valles Centrales	Magdalena Apasco	Mujeres	2030	pobm_00_04	321
721	20046	20	Oaxaca-Región Mixteca	Magdalena Jaltepec	Mujeres	2015	pobm_00_04	126
722	20046	20	Oaxaca-Región Mixteca	Magdalena Jaltepec	Mujeres	2016	pobm_00_04	122
723	20046	20	Oaxaca-Región Mixteca	Magdalena Jaltepec	Mujeres	2017	pobm_00_04	118
724	20046	20	Oaxaca-Región Mixteca	Magdalena Jaltepec	Mujeres	2018	pobm_00_04	115
725	20046	20	Oaxaca-Región Mixteca	Magdalena Jaltepec	Mujeres	2019	pobm_00_04	112
726	20046	20	Oaxaca-Región Mixteca	Magdalena Jaltepec	Mujeres	2020	pobm_00_04	110
727	20046	20	Oaxaca-Región Mixteca	Magdalena Jaltepec	Mujeres	2021	pobm_00_04	108
728	20046	20	Oaxaca-Región Mixteca	Magdalena Jaltepec	Mujeres	2022	pobm_00_04	107
729	20046	20	Oaxaca-Región Mixteca	Magdalena Jaltepec	Mujeres	2023	pobm_00_04	106
730	20046	20	Oaxaca-Región Mixteca	Magdalena Jaltepec	Mujeres	2024	pobm_00_04	105
731	20046	20	Oaxaca-Región Mixteca	Magdalena Jaltepec	Mujeres	2025	pobm_00_04	105
732	20046	20	Oaxaca-Región Mixteca	Magdalena Jaltepec	Mujeres	2026	pobm_00_04	105
733	20046	20	Oaxaca-Región Mixteca	Magdalena Jaltepec	Mujeres	2027	pobm_00_04	105
734	20046	20	Oaxaca-Región Mixteca	Magdalena Jaltepec	Mujeres	2028	pobm_00_04	106
735	20046	20	Oaxaca-Región Mixteca	Magdalena Jaltepec	Mujeres	2029	pobm_00_04	107
736	20046	20	Oaxaca-Región Mixteca	Magdalena Jaltepec	Mujeres	2030	pobm_00_04	108
737	20047	20	Oaxaca-Región Mixteca	Santa Magdalena Jicotlán	Mujeres	2015	pobm_00_04	2
738	20047	20	Oaxaca-Región Mixteca	Santa Magdalena Jicotlán	Mujeres	2016	pobm_00_04	2
739	20047	20	Oaxaca-Región Mixteca	Santa Magdalena Jicotlán	Mujeres	2017	pobm_00_04	1
740	20047	20	Oaxaca-Región Mixteca	Santa Magdalena Jicotlán	Mujeres	2018	pobm_00_04	1
741	20047	20	Oaxaca-Región Mixteca	Santa Magdalena Jicotlán	Mujeres	2019	pobm_00_04	1
742	20047	20	Oaxaca-Región Mixteca	Santa Magdalena Jicotlán	Mujeres	2020	pobm_00_04	1
743	20047	20	Oaxaca-Región Mixteca	Santa Magdalena Jicotlán	Mujeres	2021	pobm_00_04	1
744	20047	20	Oaxaca-Región Mixteca	Santa Magdalena Jicotlán	Mujeres	2022	pobm_00_04	1
745	20047	20	Oaxaca-Región Mixteca	Santa Magdalena Jicotlán	Mujeres	2023	pobm_00_04	1
746	20047	20	Oaxaca-Región Mixteca	Santa Magdalena Jicotlán	Mujeres	2024	pobm_00_04	1
747	20047	20	Oaxaca-Región Mixteca	Santa Magdalena Jicotlán	Mujeres	2025	pobm_00_04	1
748	20047	20	Oaxaca-Región Mixteca	Santa Magdalena Jicotlán	Mujeres	2026	pobm_00_04	1
749	20047	20	Oaxaca-Región Mixteca	Santa Magdalena Jicotlán	Mujeres	2027	pobm_00_04	2
750	20047	20	Oaxaca-Región Mixteca	Santa Magdalena Jicotlán	Mujeres	2028	pobm_00_04	2
751	20047	20	Oaxaca-Región Mixteca	Santa Magdalena Jicotlán	Mujeres	2029	pobm_00_04	2
752	20047	20	Oaxaca-Región Mixteca	Santa Magdalena Jicotlán	Mujeres	2030	pobm_00_04	3
753	20048	20	Oaxaca-Región Valles Centrales	Magdalena Mixtepec	Mujeres	2015	pobm_00_04	108
754	20048	20	Oaxaca-Región Valles Centrales	Magdalena Mixtepec	Mujeres	2016	pobm_00_04	108
755	20048	20	Oaxaca-Región Valles Centrales	Magdalena Mixtepec	Mujeres	2017	pobm_00_04	108
756	20048	20	Oaxaca-Región Valles Centrales	Magdalena Mixtepec	Mujeres	2018	pobm_00_04	107
757	20048	20	Oaxaca-Región Valles Centrales	Magdalena Mixtepec	Mujeres	2019	pobm_00_04	107
758	20048	20	Oaxaca-Región Valles Centrales	Magdalena Mixtepec	Mujeres	2020	pobm_00_04	106
759	20048	20	Oaxaca-Región Valles Centrales	Magdalena Mixtepec	Mujeres	2021	pobm_00_04	105
760	20048	20	Oaxaca-Región Valles Centrales	Magdalena Mixtepec	Mujeres	2022	pobm_00_04	104
761	20048	20	Oaxaca-Región Valles Centrales	Magdalena Mixtepec	Mujeres	2023	pobm_00_04	103
762	20048	20	Oaxaca-Región Valles Centrales	Magdalena Mixtepec	Mujeres	2024	pobm_00_04	101
763	20048	20	Oaxaca-Región Valles Centrales	Magdalena Mixtepec	Mujeres	2025	pobm_00_04	100
764	20048	20	Oaxaca-Región Valles Centrales	Magdalena Mixtepec	Mujeres	2026	pobm_00_04	98
765	20048	20	Oaxaca-Región Valles Centrales	Magdalena Mixtepec	Mujeres	2027	pobm_00_04	95
766	20048	20	Oaxaca-Región Valles Centrales	Magdalena Mixtepec	Mujeres	2028	pobm_00_04	93
767	20048	20	Oaxaca-Región Valles Centrales	Magdalena Mixtepec	Mujeres	2029	pobm_00_04	90
768	20048	20	Oaxaca-Región Valles Centrales	Magdalena Mixtepec	Mujeres	2030	pobm_00_04	87
769	20049	20	Oaxaca-Región Valles Centrales	Magdalena Ocotlán	Mujeres	2015	pobm_00_04	52
770	20049	20	Oaxaca-Región Valles Centrales	Magdalena Ocotlán	Mujeres	2016	pobm_00_04	52
771	20049	20	Oaxaca-Región Valles Centrales	Magdalena Ocotlán	Mujeres	2017	pobm_00_04	51
772	20049	20	Oaxaca-Región Valles Centrales	Magdalena Ocotlán	Mujeres	2018	pobm_00_04	51
773	20049	20	Oaxaca-Región Valles Centrales	Magdalena Ocotlán	Mujeres	2019	pobm_00_04	50
774	20049	20	Oaxaca-Región Valles Centrales	Magdalena Ocotlán	Mujeres	2020	pobm_00_04	50
775	20049	20	Oaxaca-Región Valles Centrales	Magdalena Ocotlán	Mujeres	2021	pobm_00_04	50
776	20049	20	Oaxaca-Región Valles Centrales	Magdalena Ocotlán	Mujeres	2022	pobm_00_04	50
777	20049	20	Oaxaca-Región Valles Centrales	Magdalena Ocotlán	Mujeres	2023	pobm_00_04	49
778	20049	20	Oaxaca-Región Valles Centrales	Magdalena Ocotlán	Mujeres	2024	pobm_00_04	49
779	20049	20	Oaxaca-Región Valles Centrales	Magdalena Ocotlán	Mujeres	2025	pobm_00_04	49
780	20049	20	Oaxaca-Región Valles Centrales	Magdalena Ocotlán	Mujeres	2026	pobm_00_04	48
781	20049	20	Oaxaca-Región Valles Centrales	Magdalena Ocotlán	Mujeres	2027	pobm_00_04	48
782	20049	20	Oaxaca-Región Valles Centrales	Magdalena Ocotlán	Mujeres	2028	pobm_00_04	48
783	20049	20	Oaxaca-Región Valles Centrales	Magdalena Ocotlán	Mujeres	2029	pobm_00_04	47
784	20049	20	Oaxaca-Región Valles Centrales	Magdalena Ocotlán	Mujeres	2030	pobm_00_04	47
785	20050	20	Oaxaca-Región Mixteca	Magdalena Peñasco	Mujeres	2015	pobm_00_04	217
786	20050	20	Oaxaca-Región Mixteca	Magdalena Peñasco	Mujeres	2016	pobm_00_04	213
787	20050	20	Oaxaca-Región Mixteca	Magdalena Peñasco	Mujeres	2017	pobm_00_04	208
788	20050	20	Oaxaca-Región Mixteca	Magdalena Peñasco	Mujeres	2018	pobm_00_04	204
789	20050	20	Oaxaca-Región Mixteca	Magdalena Peñasco	Mujeres	2019	pobm_00_04	200
790	20050	20	Oaxaca-Región Mixteca	Magdalena Peñasco	Mujeres	2020	pobm_00_04	196
791	20050	20	Oaxaca-Región Mixteca	Magdalena Peñasco	Mujeres	2021	pobm_00_04	193
792	20050	20	Oaxaca-Región Mixteca	Magdalena Peñasco	Mujeres	2022	pobm_00_04	190
793	20050	20	Oaxaca-Región Mixteca	Magdalena Peñasco	Mujeres	2023	pobm_00_04	187
794	20050	20	Oaxaca-Región Mixteca	Magdalena Peñasco	Mujeres	2024	pobm_00_04	185
795	20050	20	Oaxaca-Región Mixteca	Magdalena Peñasco	Mujeres	2025	pobm_00_04	184
796	20050	20	Oaxaca-Región Mixteca	Magdalena Peñasco	Mujeres	2026	pobm_00_04	183
797	20050	20	Oaxaca-Región Mixteca	Magdalena Peñasco	Mujeres	2027	pobm_00_04	182
798	20050	20	Oaxaca-Región Mixteca	Magdalena Peñasco	Mujeres	2028	pobm_00_04	182
799	20050	20	Oaxaca-Región Mixteca	Magdalena Peñasco	Mujeres	2029	pobm_00_04	182
800	20050	20	Oaxaca-Región Mixteca	Magdalena Peñasco	Mujeres	2030	pobm_00_04	183
801	20051	20	Oaxaca-Región Valles Centrales	Magdalena Teitipac	Mujeres	2015	pobm_00_04	262
802	20051	20	Oaxaca-Región Valles Centrales	Magdalena Teitipac	Mujeres	2016	pobm_00_04	261
803	20051	20	Oaxaca-Región Valles Centrales	Magdalena Teitipac	Mujeres	2017	pobm_00_04	258
804	20051	20	Oaxaca-Región Valles Centrales	Magdalena Teitipac	Mujeres	2018	pobm_00_04	256
805	20051	20	Oaxaca-Región Valles Centrales	Magdalena Teitipac	Mujeres	2019	pobm_00_04	253
806	20051	20	Oaxaca-Región Valles Centrales	Magdalena Teitipac	Mujeres	2020	pobm_00_04	251
807	20051	20	Oaxaca-Región Valles Centrales	Magdalena Teitipac	Mujeres	2021	pobm_00_04	249
808	20051	20	Oaxaca-Región Valles Centrales	Magdalena Teitipac	Mujeres	2022	pobm_00_04	247
809	20051	20	Oaxaca-Región Valles Centrales	Magdalena Teitipac	Mujeres	2023	pobm_00_04	245
810	20051	20	Oaxaca-Región Valles Centrales	Magdalena Teitipac	Mujeres	2024	pobm_00_04	243
811	20051	20	Oaxaca-Región Valles Centrales	Magdalena Teitipac	Mujeres	2025	pobm_00_04	241
812	20051	20	Oaxaca-Región Valles Centrales	Magdalena Teitipac	Mujeres	2026	pobm_00_04	239
813	20051	20	Oaxaca-Región Valles Centrales	Magdalena Teitipac	Mujeres	2027	pobm_00_04	236
814	20051	20	Oaxaca-Región Valles Centrales	Magdalena Teitipac	Mujeres	2028	pobm_00_04	233
815	20051	20	Oaxaca-Región Valles Centrales	Magdalena Teitipac	Mujeres	2029	pobm_00_04	230
816	20051	20	Oaxaca-Región Valles Centrales	Magdalena Teitipac	Mujeres	2030	pobm_00_04	227
817	20052	20	Oaxaca-Región Istmo	Magdalena Tequisistlán	Mujeres	2015	pobm_00_04	266
818	20052	20	Oaxaca-Región Istmo	Magdalena Tequisistlán	Mujeres	2016	pobm_00_04	262
819	20052	20	Oaxaca-Región Istmo	Magdalena Tequisistlán	Mujeres	2017	pobm_00_04	257
820	20052	20	Oaxaca-Región Istmo	Magdalena Tequisistlán	Mujeres	2018	pobm_00_04	253
821	20052	20	Oaxaca-Región Istmo	Magdalena Tequisistlán	Mujeres	2019	pobm_00_04	249
822	20052	20	Oaxaca-Región Istmo	Magdalena Tequisistlán	Mujeres	2020	pobm_00_04	247
823	20052	20	Oaxaca-Región Istmo	Magdalena Tequisistlán	Mujeres	2021	pobm_00_04	244
824	20052	20	Oaxaca-Región Istmo	Magdalena Tequisistlán	Mujeres	2022	pobm_00_04	243
825	20052	20	Oaxaca-Región Istmo	Magdalena Tequisistlán	Mujeres	2023	pobm_00_04	241
826	20052	20	Oaxaca-Región Istmo	Magdalena Tequisistlán	Mujeres	2024	pobm_00_04	240
827	20052	20	Oaxaca-Región Istmo	Magdalena Tequisistlán	Mujeres	2025	pobm_00_04	239
828	20052	20	Oaxaca-Región Istmo	Magdalena Tequisistlán	Mujeres	2026	pobm_00_04	238
829	20052	20	Oaxaca-Región Istmo	Magdalena Tequisistlán	Mujeres	2027	pobm_00_04	238
830	20052	20	Oaxaca-Región Istmo	Magdalena Tequisistlán	Mujeres	2028	pobm_00_04	238
831	20052	20	Oaxaca-Región Istmo	Magdalena Tequisistlán	Mujeres	2029	pobm_00_04	238
832	20052	20	Oaxaca-Región Istmo	Magdalena Tequisistlán	Mujeres	2030	pobm_00_04	239
833	20053	20	Oaxaca-Región Istmo	Magdalena Tlacotepec	Mujeres	2015	pobm_00_04	44
834	20053	20	Oaxaca-Región Istmo	Magdalena Tlacotepec	Mujeres	2016	pobm_00_04	43
835	20053	20	Oaxaca-Región Istmo	Magdalena Tlacotepec	Mujeres	2017	pobm_00_04	42
836	20053	20	Oaxaca-Región Istmo	Magdalena Tlacotepec	Mujeres	2018	pobm_00_04	42
837	20053	20	Oaxaca-Región Istmo	Magdalena Tlacotepec	Mujeres	2019	pobm_00_04	41
838	20053	20	Oaxaca-Región Istmo	Magdalena Tlacotepec	Mujeres	2020	pobm_00_04	41
839	20053	20	Oaxaca-Región Istmo	Magdalena Tlacotepec	Mujeres	2021	pobm_00_04	40
840	20053	20	Oaxaca-Región Istmo	Magdalena Tlacotepec	Mujeres	2022	pobm_00_04	40
841	20053	20	Oaxaca-Región Istmo	Magdalena Tlacotepec	Mujeres	2023	pobm_00_04	39
842	20053	20	Oaxaca-Región Istmo	Magdalena Tlacotepec	Mujeres	2024	pobm_00_04	38
843	20053	20	Oaxaca-Región Istmo	Magdalena Tlacotepec	Mujeres	2025	pobm_00_04	38
844	20053	20	Oaxaca-Región Istmo	Magdalena Tlacotepec	Mujeres	2026	pobm_00_04	37
845	20053	20	Oaxaca-Región Istmo	Magdalena Tlacotepec	Mujeres	2027	pobm_00_04	36
846	20053	20	Oaxaca-Región Istmo	Magdalena Tlacotepec	Mujeres	2028	pobm_00_04	35
847	20053	20	Oaxaca-Región Istmo	Magdalena Tlacotepec	Mujeres	2029	pobm_00_04	34
848	20053	20	Oaxaca-Región Istmo	Magdalena Tlacotepec	Mujeres	2030	pobm_00_04	33
849	20054	20	Oaxaca-Región Mixteca	Magdalena Zahuatlán	Mujeres	2015	pobm_00_04	14
850	20054	20	Oaxaca-Región Mixteca	Magdalena Zahuatlán	Mujeres	2016	pobm_00_04	14
851	20054	20	Oaxaca-Región Mixteca	Magdalena Zahuatlán	Mujeres	2017	pobm_00_04	14
852	20054	20	Oaxaca-Región Mixteca	Magdalena Zahuatlán	Mujeres	2018	pobm_00_04	14
853	20054	20	Oaxaca-Región Mixteca	Magdalena Zahuatlán	Mujeres	2019	pobm_00_04	13
854	20054	20	Oaxaca-Región Mixteca	Magdalena Zahuatlán	Mujeres	2020	pobm_00_04	13
855	20054	20	Oaxaca-Región Mixteca	Magdalena Zahuatlán	Mujeres	2021	pobm_00_04	13
856	20054	20	Oaxaca-Región Mixteca	Magdalena Zahuatlán	Mujeres	2022	pobm_00_04	13
857	20054	20	Oaxaca-Región Mixteca	Magdalena Zahuatlán	Mujeres	2023	pobm_00_04	13
858	20054	20	Oaxaca-Región Mixteca	Magdalena Zahuatlán	Mujeres	2024	pobm_00_04	13
859	20054	20	Oaxaca-Región Mixteca	Magdalena Zahuatlán	Mujeres	2025	pobm_00_04	13
860	20054	20	Oaxaca-Región Mixteca	Magdalena Zahuatlán	Mujeres	2026	pobm_00_04	13
861	20054	20	Oaxaca-Región Mixteca	Magdalena Zahuatlán	Mujeres	2027	pobm_00_04	13
862	20054	20	Oaxaca-Región Mixteca	Magdalena Zahuatlán	Mujeres	2028	pobm_00_04	13
863	20054	20	Oaxaca-Región Mixteca	Magdalena Zahuatlán	Mujeres	2029	pobm_00_04	14
864	20054	20	Oaxaca-Región Mixteca	Magdalena Zahuatlán	Mujeres	2030	pobm_00_04	14
865	20055	20	Oaxaca-Región Mixteca	Mariscala de Juárez	Mujeres	2015	pobm_00_04	168
866	20055	20	Oaxaca-Región Mixteca	Mariscala de Juárez	Mujeres	2016	pobm_00_04	167
867	20055	20	Oaxaca-Región Mixteca	Mariscala de Juárez	Mujeres	2017	pobm_00_04	166
868	20055	20	Oaxaca-Región Mixteca	Mariscala de Juárez	Mujeres	2018	pobm_00_04	165
869	20055	20	Oaxaca-Región Mixteca	Mariscala de Juárez	Mujeres	2019	pobm_00_04	164
870	20055	20	Oaxaca-Región Mixteca	Mariscala de Juárez	Mujeres	2020	pobm_00_04	163
871	20055	20	Oaxaca-Región Mixteca	Mariscala de Juárez	Mujeres	2021	pobm_00_04	162
872	20055	20	Oaxaca-Región Mixteca	Mariscala de Juárez	Mujeres	2022	pobm_00_04	162
873	20055	20	Oaxaca-Región Mixteca	Mariscala de Juárez	Mujeres	2023	pobm_00_04	161
874	20055	20	Oaxaca-Región Mixteca	Mariscala de Juárez	Mujeres	2024	pobm_00_04	160
875	20055	20	Oaxaca-Región Mixteca	Mariscala de Juárez	Mujeres	2025	pobm_00_04	159
876	20055	20	Oaxaca-Región Mixteca	Mariscala de Juárez	Mujeres	2026	pobm_00_04	158
877	20055	20	Oaxaca-Región Mixteca	Mariscala de Juárez	Mujeres	2027	pobm_00_04	156
878	20055	20	Oaxaca-Región Mixteca	Mariscala de Juárez	Mujeres	2028	pobm_00_04	154
879	20055	20	Oaxaca-Región Mixteca	Mariscala de Juárez	Mujeres	2029	pobm_00_04	152
880	20055	20	Oaxaca-Región Mixteca	Mariscala de Juárez	Mujeres	2030	pobm_00_04	150
881	20056	20	Oaxaca-Región Costa	Mártires de Tacubaya	Mujeres	2015	pobm_00_04	73
882	20056	20	Oaxaca-Región Costa	Mártires de Tacubaya	Mujeres	2016	pobm_00_04	72
883	20056	20	Oaxaca-Región Costa	Mártires de Tacubaya	Mujeres	2017	pobm_00_04	72
884	20056	20	Oaxaca-Región Costa	Mártires de Tacubaya	Mujeres	2018	pobm_00_04	71
885	20056	20	Oaxaca-Región Costa	Mártires de Tacubaya	Mujeres	2019	pobm_00_04	71
886	20056	20	Oaxaca-Región Costa	Mártires de Tacubaya	Mujeres	2020	pobm_00_04	71
887	20056	20	Oaxaca-Región Costa	Mártires de Tacubaya	Mujeres	2021	pobm_00_04	70
888	20056	20	Oaxaca-Región Costa	Mártires de Tacubaya	Mujeres	2022	pobm_00_04	70
889	20056	20	Oaxaca-Región Costa	Mártires de Tacubaya	Mujeres	2023	pobm_00_04	70
890	20056	20	Oaxaca-Región Costa	Mártires de Tacubaya	Mujeres	2024	pobm_00_04	69
891	20056	20	Oaxaca-Región Costa	Mártires de Tacubaya	Mujeres	2025	pobm_00_04	69
892	20056	20	Oaxaca-Región Costa	Mártires de Tacubaya	Mujeres	2026	pobm_00_04	68
893	20056	20	Oaxaca-Región Costa	Mártires de Tacubaya	Mujeres	2027	pobm_00_04	67
894	20056	20	Oaxaca-Región Costa	Mártires de Tacubaya	Mujeres	2028	pobm_00_04	66
895	20056	20	Oaxaca-Región Costa	Mártires de Tacubaya	Mujeres	2029	pobm_00_04	65
896	20056	20	Oaxaca-Región Costa	Mártires de Tacubaya	Mujeres	2030	pobm_00_04	64
897	20057	20	Oaxaca-Región Istmo	Matías Romero Avendaño	Mujeres	2015	pobm_00_04	1797
898	20057	20	Oaxaca-Región Istmo	Matías Romero Avendaño	Mujeres	2016	pobm_00_04	1770
899	20057	20	Oaxaca-Región Istmo	Matías Romero Avendaño	Mujeres	2017	pobm_00_04	1738
900	20057	20	Oaxaca-Región Istmo	Matías Romero Avendaño	Mujeres	2018	pobm_00_04	1708
901	20057	20	Oaxaca-Región Istmo	Matías Romero Avendaño	Mujeres	2019	pobm_00_04	1682
902	20057	20	Oaxaca-Región Istmo	Matías Romero Avendaño	Mujeres	2020	pobm_00_04	1660
903	20057	20	Oaxaca-Región Istmo	Matías Romero Avendaño	Mujeres	2021	pobm_00_04	1642
904	20057	20	Oaxaca-Región Istmo	Matías Romero Avendaño	Mujeres	2022	pobm_00_04	1627
905	20057	20	Oaxaca-Región Istmo	Matías Romero Avendaño	Mujeres	2023	pobm_00_04	1613
906	20057	20	Oaxaca-Región Istmo	Matías Romero Avendaño	Mujeres	2024	pobm_00_04	1601
907	20057	20	Oaxaca-Región Istmo	Matías Romero Avendaño	Mujeres	2025	pobm_00_04	1590
908	20057	20	Oaxaca-Región Istmo	Matías Romero Avendaño	Mujeres	2026	pobm_00_04	1581
909	20057	20	Oaxaca-Región Istmo	Matías Romero Avendaño	Mujeres	2027	pobm_00_04	1573
910	20057	20	Oaxaca-Región Istmo	Matías Romero Avendaño	Mujeres	2028	pobm_00_04	1567
911	20057	20	Oaxaca-Región Istmo	Matías Romero Avendaño	Mujeres	2029	pobm_00_04	1562
912	20057	20	Oaxaca-Región Istmo	Matías Romero Avendaño	Mujeres	2030	pobm_00_04	1558
913	20058	20	Oaxaca-Región Cañada	Mazatlán Villa de Flores	Mujeres	2015	pobm_00_04	712
914	20058	20	Oaxaca-Región Cañada	Mazatlán Villa de Flores	Mujeres	2016	pobm_00_04	698
915	20058	20	Oaxaca-Región Cañada	Mazatlán Villa de Flores	Mujeres	2017	pobm_00_04	681
916	20058	20	Oaxaca-Región Cañada	Mazatlán Villa de Flores	Mujeres	2018	pobm_00_04	666
917	20058	20	Oaxaca-Región Cañada	Mazatlán Villa de Flores	Mujeres	2019	pobm_00_04	652
918	20058	20	Oaxaca-Región Cañada	Mazatlán Villa de Flores	Mujeres	2020	pobm_00_04	640
919	20058	20	Oaxaca-Región Cañada	Mazatlán Villa de Flores	Mujeres	2021	pobm_00_04	630
920	20058	20	Oaxaca-Región Cañada	Mazatlán Villa de Flores	Mujeres	2022	pobm_00_04	621
921	20058	20	Oaxaca-Región Cañada	Mazatlán Villa de Flores	Mujeres	2023	pobm_00_04	614
922	20058	20	Oaxaca-Región Cañada	Mazatlán Villa de Flores	Mujeres	2024	pobm_00_04	608
923	20058	20	Oaxaca-Región Cañada	Mazatlán Villa de Flores	Mujeres	2025	pobm_00_04	603
924	20058	20	Oaxaca-Región Cañada	Mazatlán Villa de Flores	Mujeres	2026	pobm_00_04	600
925	20058	20	Oaxaca-Región Cañada	Mazatlán Villa de Flores	Mujeres	2027	pobm_00_04	599
926	20058	20	Oaxaca-Región Cañada	Mazatlán Villa de Flores	Mujeres	2028	pobm_00_04	599
927	20058	20	Oaxaca-Región Cañada	Mazatlán Villa de Flores	Mujeres	2029	pobm_00_04	601
928	20058	20	Oaxaca-Región Cañada	Mazatlán Villa de Flores	Mujeres	2030	pobm_00_04	604
929	20059	20	Oaxaca-Región Sierra Sur	Miahuatlán de Porfirio Díaz	Mujeres	2015	pobm_00_04	2187
930	20059	20	Oaxaca-Región Sierra Sur	Miahuatlán de Porfirio Díaz	Mujeres	2016	pobm_00_04	2186
931	20059	20	Oaxaca-Región Sierra Sur	Miahuatlán de Porfirio Díaz	Mujeres	2017	pobm_00_04	2175
932	20059	20	Oaxaca-Región Sierra Sur	Miahuatlán de Porfirio Díaz	Mujeres	2018	pobm_00_04	2163
933	20059	20	Oaxaca-Región Sierra Sur	Miahuatlán de Porfirio Díaz	Mujeres	2019	pobm_00_04	2150
934	20059	20	Oaxaca-Región Sierra Sur	Miahuatlán de Porfirio Díaz	Mujeres	2020	pobm_00_04	2138
935	20059	20	Oaxaca-Región Sierra Sur	Miahuatlán de Porfirio Díaz	Mujeres	2021	pobm_00_04	2126
936	20059	20	Oaxaca-Región Sierra Sur	Miahuatlán de Porfirio Díaz	Mujeres	2022	pobm_00_04	2114
937	20059	20	Oaxaca-Región Sierra Sur	Miahuatlán de Porfirio Díaz	Mujeres	2023	pobm_00_04	2099
938	20059	20	Oaxaca-Región Sierra Sur	Miahuatlán de Porfirio Díaz	Mujeres	2024	pobm_00_04	2079
939	20059	20	Oaxaca-Región Sierra Sur	Miahuatlán de Porfirio Díaz	Mujeres	2025	pobm_00_04	2058
940	20059	20	Oaxaca-Región Sierra Sur	Miahuatlán de Porfirio Díaz	Mujeres	2026	pobm_00_04	2031
941	20059	20	Oaxaca-Región Sierra Sur	Miahuatlán de Porfirio Díaz	Mujeres	2027	pobm_00_04	2002
942	20059	20	Oaxaca-Región Sierra Sur	Miahuatlán de Porfirio Díaz	Mujeres	2028	pobm_00_04	1968
943	20059	20	Oaxaca-Región Sierra Sur	Miahuatlán de Porfirio Díaz	Mujeres	2029	pobm_00_04	1930
944	20059	20	Oaxaca-Región Sierra Sur	Miahuatlán de Porfirio Díaz	Mujeres	2030	pobm_00_04	1886
945	20060	20	Oaxaca-Región Sierra Norte	Mixistlán de la Reforma	Mujeres	2015	pobm_00_04	133
946	20060	20	Oaxaca-Región Sierra Norte	Mixistlán de la Reforma	Mujeres	2016	pobm_00_04	130
947	20060	20	Oaxaca-Región Sierra Norte	Mixistlán de la Reforma	Mujeres	2017	pobm_00_04	126
948	20060	20	Oaxaca-Región Sierra Norte	Mixistlán de la Reforma	Mujeres	2018	pobm_00_04	123
949	20060	20	Oaxaca-Región Sierra Norte	Mixistlán de la Reforma	Mujeres	2019	pobm_00_04	120
950	20060	20	Oaxaca-Región Sierra Norte	Mixistlán de la Reforma	Mujeres	2020	pobm_00_04	117
951	20060	20	Oaxaca-Región Sierra Norte	Mixistlán de la Reforma	Mujeres	2021	pobm_00_04	115
952	20060	20	Oaxaca-Región Sierra Norte	Mixistlán de la Reforma	Mujeres	2022	pobm_00_04	113
953	20060	20	Oaxaca-Región Sierra Norte	Mixistlán de la Reforma	Mujeres	2023	pobm_00_04	112
954	20060	20	Oaxaca-Región Sierra Norte	Mixistlán de la Reforma	Mujeres	2024	pobm_00_04	111
955	20060	20	Oaxaca-Región Sierra Norte	Mixistlán de la Reforma	Mujeres	2025	pobm_00_04	111
956	20060	20	Oaxaca-Región Sierra Norte	Mixistlán de la Reforma	Mujeres	2026	pobm_00_04	111
957	20060	20	Oaxaca-Región Sierra Norte	Mixistlán de la Reforma	Mujeres	2027	pobm_00_04	111
958	20060	20	Oaxaca-Región Sierra Norte	Mixistlán de la Reforma	Mujeres	2028	pobm_00_04	112
959	20060	20	Oaxaca-Región Sierra Norte	Mixistlán de la Reforma	Mujeres	2029	pobm_00_04	113
960	20060	20	Oaxaca-Región Sierra Norte	Mixistlán de la Reforma	Mujeres	2030	pobm_00_04	115
961	20061	20	Oaxaca-Región Sierra Sur	Monjas	Mujeres	2015	pobm_00_04	136
962	20061	20	Oaxaca-Región Sierra Sur	Monjas	Mujeres	2016	pobm_00_04	136
963	20061	20	Oaxaca-Región Sierra Sur	Monjas	Mujeres	2017	pobm_00_04	136
964	20061	20	Oaxaca-Región Sierra Sur	Monjas	Mujeres	2018	pobm_00_04	136
965	20061	20	Oaxaca-Región Sierra Sur	Monjas	Mujeres	2019	pobm_00_04	136
966	20061	20	Oaxaca-Región Sierra Sur	Monjas	Mujeres	2020	pobm_00_04	136
967	20061	20	Oaxaca-Región Sierra Sur	Monjas	Mujeres	2021	pobm_00_04	136
968	20061	20	Oaxaca-Región Sierra Sur	Monjas	Mujeres	2022	pobm_00_04	136
969	20061	20	Oaxaca-Región Sierra Sur	Monjas	Mujeres	2023	pobm_00_04	135
970	20061	20	Oaxaca-Región Sierra Sur	Monjas	Mujeres	2024	pobm_00_04	135
971	20061	20	Oaxaca-Región Sierra Sur	Monjas	Mujeres	2025	pobm_00_04	134
972	20061	20	Oaxaca-Región Sierra Sur	Monjas	Mujeres	2026	pobm_00_04	132
973	20061	20	Oaxaca-Región Sierra Sur	Monjas	Mujeres	2027	pobm_00_04	131
974	20061	20	Oaxaca-Región Sierra Sur	Monjas	Mujeres	2028	pobm_00_04	128
975	20061	20	Oaxaca-Región Sierra Sur	Monjas	Mujeres	2029	pobm_00_04	126
976	20061	20	Oaxaca-Región Sierra Sur	Monjas	Mujeres	2030	pobm_00_04	123
977	20062	20	Oaxaca-Región Sierra Norte	Natividad	Mujeres	2015	pobm_00_04	17
978	20062	20	Oaxaca-Región Sierra Norte	Natividad	Mujeres	2016	pobm_00_04	17
979	20062	20	Oaxaca-Región Sierra Norte	Natividad	Mujeres	2017	pobm_00_04	17
980	20062	20	Oaxaca-Región Sierra Norte	Natividad	Mujeres	2018	pobm_00_04	18
981	20062	20	Oaxaca-Región Sierra Norte	Natividad	Mujeres	2019	pobm_00_04	18
982	20062	20	Oaxaca-Región Sierra Norte	Natividad	Mujeres	2020	pobm_00_04	18
983	20062	20	Oaxaca-Región Sierra Norte	Natividad	Mujeres	2021	pobm_00_04	19
984	20062	20	Oaxaca-Región Sierra Norte	Natividad	Mujeres	2022	pobm_00_04	19
985	20062	20	Oaxaca-Región Sierra Norte	Natividad	Mujeres	2023	pobm_00_04	19
986	20062	20	Oaxaca-Región Sierra Norte	Natividad	Mujeres	2024	pobm_00_04	20
987	20062	20	Oaxaca-Región Sierra Norte	Natividad	Mujeres	2025	pobm_00_04	20
988	20062	20	Oaxaca-Región Sierra Norte	Natividad	Mujeres	2026	pobm_00_04	21
989	20062	20	Oaxaca-Región Sierra Norte	Natividad	Mujeres	2027	pobm_00_04	21
990	20062	20	Oaxaca-Región Sierra Norte	Natividad	Mujeres	2028	pobm_00_04	21
991	20062	20	Oaxaca-Región Sierra Norte	Natividad	Mujeres	2029	pobm_00_04	21
992	20062	20	Oaxaca-Región Sierra Norte	Natividad	Mujeres	2030	pobm_00_04	22
993	20063	20	Oaxaca-Región Valles Centrales	Nazareno Etla	Mujeres	2015	pobm_00_04	160
994	20063	20	Oaxaca-Región Valles Centrales	Nazareno Etla	Mujeres	2016	pobm_00_04	157
995	20063	20	Oaxaca-Región Valles Centrales	Nazareno Etla	Mujeres	2017	pobm_00_04	154
996	20063	20	Oaxaca-Región Valles Centrales	Nazareno Etla	Mujeres	2018	pobm_00_04	151
997	20063	20	Oaxaca-Región Valles Centrales	Nazareno Etla	Mujeres	2019	pobm_00_04	148
998	20063	20	Oaxaca-Región Valles Centrales	Nazareno Etla	Mujeres	2020	pobm_00_04	146
999	20063	20	Oaxaca-Región Valles Centrales	Nazareno Etla	Mujeres	2021	pobm_00_04	143
1000	20063	20	Oaxaca-Región Valles Centrales	Nazareno Etla	Mujeres	2022	pobm_00_04	140
1001	20063	20	Oaxaca-Región Valles Centrales	Nazareno Etla	Mujeres	2023	pobm_00_04	138
1002	20063	20	Oaxaca-Región Valles Centrales	Nazareno Etla	Mujeres	2024	pobm_00_04	135
1003	20063	20	Oaxaca-Región Valles Centrales	Nazareno Etla	Mujeres	2025	pobm_00_04	132
1004	20063	20	Oaxaca-Región Valles Centrales	Nazareno Etla	Mujeres	2026	pobm_00_04	130
1005	20063	20	Oaxaca-Región Valles Centrales	Nazareno Etla	Mujeres	2027	pobm_00_04	127
1006	20063	20	Oaxaca-Región Valles Centrales	Nazareno Etla	Mujeres	2028	pobm_00_04	125
1007	20063	20	Oaxaca-Región Valles Centrales	Nazareno Etla	Mujeres	2029	pobm_00_04	122
1008	20063	20	Oaxaca-Región Valles Centrales	Nazareno Etla	Mujeres	2030	pobm_00_04	119
1009	20064	20	Oaxaca-Región Sierra Sur	Nejapa de Madero	Mujeres	2015	pobm_00_04	325
1010	20064	20	Oaxaca-Región Sierra Sur	Nejapa de Madero	Mujeres	2016	pobm_00_04	321
1011	20064	20	Oaxaca-Región Sierra Sur	Nejapa de Madero	Mujeres	2017	pobm_00_04	315
1012	20064	20	Oaxaca-Región Sierra Sur	Nejapa de Madero	Mujeres	2018	pobm_00_04	310
1013	20064	20	Oaxaca-Región Sierra Sur	Nejapa de Madero	Mujeres	2019	pobm_00_04	305
1014	20064	20	Oaxaca-Región Sierra Sur	Nejapa de Madero	Mujeres	2020	pobm_00_04	301
1015	20064	20	Oaxaca-Región Sierra Sur	Nejapa de Madero	Mujeres	2021	pobm_00_04	298
1016	20064	20	Oaxaca-Región Sierra Sur	Nejapa de Madero	Mujeres	2022	pobm_00_04	295
1017	20064	20	Oaxaca-Región Sierra Sur	Nejapa de Madero	Mujeres	2023	pobm_00_04	293
1018	20064	20	Oaxaca-Región Sierra Sur	Nejapa de Madero	Mujeres	2024	pobm_00_04	291
1019	20064	20	Oaxaca-Región Sierra Sur	Nejapa de Madero	Mujeres	2025	pobm_00_04	290
1020	20064	20	Oaxaca-Región Sierra Sur	Nejapa de Madero	Mujeres	2026	pobm_00_04	289
1021	20064	20	Oaxaca-Región Sierra Sur	Nejapa de Madero	Mujeres	2027	pobm_00_04	288
1022	20064	20	Oaxaca-Región Sierra Sur	Nejapa de Madero	Mujeres	2028	pobm_00_04	287
1023	20064	20	Oaxaca-Región Sierra Sur	Nejapa de Madero	Mujeres	2029	pobm_00_04	287
1024	20064	20	Oaxaca-Región Sierra Sur	Nejapa de Madero	Mujeres	2030	pobm_00_04	287
1025	20065	20	Oaxaca-Región Mixteca	Ixpantepec Nieves	Mujeres	2015	pobm_00_04	37
1026	20065	20	Oaxaca-Región Mixteca	Ixpantepec Nieves	Mujeres	2016	pobm_00_04	36
1027	20065	20	Oaxaca-Región Mixteca	Ixpantepec Nieves	Mujeres	2017	pobm_00_04	35
1028	20065	20	Oaxaca-Región Mixteca	Ixpantepec Nieves	Mujeres	2018	pobm_00_04	34
1029	20065	20	Oaxaca-Región Mixteca	Ixpantepec Nieves	Mujeres	2019	pobm_00_04	34
1030	20065	20	Oaxaca-Región Mixteca	Ixpantepec Nieves	Mujeres	2020	pobm_00_04	33
1031	20065	20	Oaxaca-Región Mixteca	Ixpantepec Nieves	Mujeres	2021	pobm_00_04	33
1032	20065	20	Oaxaca-Región Mixteca	Ixpantepec Nieves	Mujeres	2022	pobm_00_04	34
1033	20065	20	Oaxaca-Región Mixteca	Ixpantepec Nieves	Mujeres	2023	pobm_00_04	34
1034	20065	20	Oaxaca-Región Mixteca	Ixpantepec Nieves	Mujeres	2024	pobm_00_04	34
1035	20065	20	Oaxaca-Región Mixteca	Ixpantepec Nieves	Mujeres	2025	pobm_00_04	35
1036	20065	20	Oaxaca-Región Mixteca	Ixpantepec Nieves	Mujeres	2026	pobm_00_04	36
1037	20065	20	Oaxaca-Región Mixteca	Ixpantepec Nieves	Mujeres	2027	pobm_00_04	36
1038	20065	20	Oaxaca-Región Mixteca	Ixpantepec Nieves	Mujeres	2028	pobm_00_04	37
1039	20065	20	Oaxaca-Región Mixteca	Ixpantepec Nieves	Mujeres	2029	pobm_00_04	38
1040	20065	20	Oaxaca-Región Mixteca	Ixpantepec Nieves	Mujeres	2030	pobm_00_04	39
1041	20066	20	Oaxaca-Región Istmo	Santiago Niltepec	Mujeres	2015	pobm_00_04	218
1042	20066	20	Oaxaca-Región Istmo	Santiago Niltepec	Mujeres	2016	pobm_00_04	216
1043	20066	20	Oaxaca-Región Istmo	Santiago Niltepec	Mujeres	2017	pobm_00_04	213
1044	20066	20	Oaxaca-Región Istmo	Santiago Niltepec	Mujeres	2018	pobm_00_04	211
1045	20066	20	Oaxaca-Región Istmo	Santiago Niltepec	Mujeres	2019	pobm_00_04	209
1046	20066	20	Oaxaca-Región Istmo	Santiago Niltepec	Mujeres	2020	pobm_00_04	207
1047	20066	20	Oaxaca-Región Istmo	Santiago Niltepec	Mujeres	2021	pobm_00_04	206
1048	20066	20	Oaxaca-Región Istmo	Santiago Niltepec	Mujeres	2022	pobm_00_04	204
1049	20066	20	Oaxaca-Región Istmo	Santiago Niltepec	Mujeres	2023	pobm_00_04	203
1050	20066	20	Oaxaca-Región Istmo	Santiago Niltepec	Mujeres	2024	pobm_00_04	201
1051	20066	20	Oaxaca-Región Istmo	Santiago Niltepec	Mujeres	2025	pobm_00_04	200
1052	20066	20	Oaxaca-Región Istmo	Santiago Niltepec	Mujeres	2026	pobm_00_04	198
1053	20066	20	Oaxaca-Región Istmo	Santiago Niltepec	Mujeres	2027	pobm_00_04	196
1054	20066	20	Oaxaca-Región Istmo	Santiago Niltepec	Mujeres	2028	pobm_00_04	194
1055	20066	20	Oaxaca-Región Istmo	Santiago Niltepec	Mujeres	2029	pobm_00_04	191
1056	20066	20	Oaxaca-Región Istmo	Santiago Niltepec	Mujeres	2030	pobm_00_04	188
1057	20067	20	Oaxaca-Región Valles Centrales	Oaxaca de Juárez	Mujeres	2015	pobm_00_04	10056
1058	20067	20	Oaxaca-Región Valles Centrales	Oaxaca de Juárez	Mujeres	2016	pobm_00_04	9888
1059	20067	20	Oaxaca-Región Valles Centrales	Oaxaca de Juárez	Mujeres	2017	pobm_00_04	9680
1060	20067	20	Oaxaca-Región Valles Centrales	Oaxaca de Juárez	Mujeres	2018	pobm_00_04	9462
1061	20067	20	Oaxaca-Región Valles Centrales	Oaxaca de Juárez	Mujeres	2019	pobm_00_04	9287
1062	20067	20	Oaxaca-Región Valles Centrales	Oaxaca de Juárez	Mujeres	2020	pobm_00_04	9108
1063	20067	20	Oaxaca-Región Valles Centrales	Oaxaca de Juárez	Mujeres	2021	pobm_00_04	8959
1064	20067	20	Oaxaca-Región Valles Centrales	Oaxaca de Juárez	Mujeres	2022	pobm_00_04	8824
1065	20067	20	Oaxaca-Región Valles Centrales	Oaxaca de Juárez	Mujeres	2023	pobm_00_04	8699
1066	20067	20	Oaxaca-Región Valles Centrales	Oaxaca de Juárez	Mujeres	2024	pobm_00_04	8577
1067	20067	20	Oaxaca-Región Valles Centrales	Oaxaca de Juárez	Mujeres	2025	pobm_00_04	8464
1068	20067	20	Oaxaca-Región Valles Centrales	Oaxaca de Juárez	Mujeres	2026	pobm_00_04	8364
1069	20067	20	Oaxaca-Región Valles Centrales	Oaxaca de Juárez	Mujeres	2027	pobm_00_04	8279
1070	20067	20	Oaxaca-Región Valles Centrales	Oaxaca de Juárez	Mujeres	2028	pobm_00_04	8206
1071	20067	20	Oaxaca-Región Valles Centrales	Oaxaca de Juárez	Mujeres	2029	pobm_00_04	8150
1072	20067	20	Oaxaca-Región Valles Centrales	Oaxaca de Juárez	Mujeres	2030	pobm_00_04	8111
1073	20068	20	Oaxaca-Región Valles Centrales	Ocotlán de Morelos	Mujeres	2015	pobm_00_04	998
1074	20068	20	Oaxaca-Región Valles Centrales	Ocotlán de Morelos	Mujeres	2016	pobm_00_04	986
1075	20068	20	Oaxaca-Región Valles Centrales	Ocotlán de Morelos	Mujeres	2017	pobm_00_04	971
1076	20068	20	Oaxaca-Región Valles Centrales	Ocotlán de Morelos	Mujeres	2018	pobm_00_04	956
1077	20068	20	Oaxaca-Región Valles Centrales	Ocotlán de Morelos	Mujeres	2019	pobm_00_04	941
1078	20068	20	Oaxaca-Región Valles Centrales	Ocotlán de Morelos	Mujeres	2020	pobm_00_04	927
1079	20068	20	Oaxaca-Región Valles Centrales	Ocotlán de Morelos	Mujeres	2021	pobm_00_04	915
1080	20068	20	Oaxaca-Región Valles Centrales	Ocotlán de Morelos	Mujeres	2022	pobm_00_04	903
1081	20068	20	Oaxaca-Región Valles Centrales	Ocotlán de Morelos	Mujeres	2023	pobm_00_04	892
1082	20068	20	Oaxaca-Región Valles Centrales	Ocotlán de Morelos	Mujeres	2024	pobm_00_04	881
1083	20068	20	Oaxaca-Región Valles Centrales	Ocotlán de Morelos	Mujeres	2025	pobm_00_04	870
1084	20068	20	Oaxaca-Región Valles Centrales	Ocotlán de Morelos	Mujeres	2026	pobm_00_04	859
1085	20068	20	Oaxaca-Región Valles Centrales	Ocotlán de Morelos	Mujeres	2027	pobm_00_04	848
1086	20068	20	Oaxaca-Región Valles Centrales	Ocotlán de Morelos	Mujeres	2028	pobm_00_04	838
1087	20068	20	Oaxaca-Región Valles Centrales	Ocotlán de Morelos	Mujeres	2029	pobm_00_04	829
1088	20068	20	Oaxaca-Región Valles Centrales	Ocotlán de Morelos	Mujeres	2030	pobm_00_04	819
1089	20069	20	Oaxaca-Región Valles Centrales	La Pe	Mujeres	2015	pobm_00_04	161
1090	20069	20	Oaxaca-Región Valles Centrales	La Pe	Mujeres	2016	pobm_00_04	160
1091	20069	20	Oaxaca-Región Valles Centrales	La Pe	Mujeres	2017	pobm_00_04	160
1092	20069	20	Oaxaca-Región Valles Centrales	La Pe	Mujeres	2018	pobm_00_04	159
1093	20069	20	Oaxaca-Región Valles Centrales	La Pe	Mujeres	2019	pobm_00_04	157
1094	20069	20	Oaxaca-Región Valles Centrales	La Pe	Mujeres	2020	pobm_00_04	156
1095	20069	20	Oaxaca-Región Valles Centrales	La Pe	Mujeres	2021	pobm_00_04	155
1096	20069	20	Oaxaca-Región Valles Centrales	La Pe	Mujeres	2022	pobm_00_04	154
1097	20069	20	Oaxaca-Región Valles Centrales	La Pe	Mujeres	2023	pobm_00_04	153
1098	20069	20	Oaxaca-Región Valles Centrales	La Pe	Mujeres	2024	pobm_00_04	151
1099	20069	20	Oaxaca-Región Valles Centrales	La Pe	Mujeres	2025	pobm_00_04	149
1100	20069	20	Oaxaca-Región Valles Centrales	La Pe	Mujeres	2026	pobm_00_04	147
1101	20069	20	Oaxaca-Región Valles Centrales	La Pe	Mujeres	2027	pobm_00_04	144
1102	20069	20	Oaxaca-Región Valles Centrales	La Pe	Mujeres	2028	pobm_00_04	142
1103	20069	20	Oaxaca-Región Valles Centrales	La Pe	Mujeres	2029	pobm_00_04	138
1104	20069	20	Oaxaca-Región Valles Centrales	La Pe	Mujeres	2030	pobm_00_04	135
1105	20070	20	Oaxaca-Región Costa	Pinotepa de Don Luis	Mujeres	2015	pobm_00_04	346
1106	20070	20	Oaxaca-Región Costa	Pinotepa de Don Luis	Mujeres	2016	pobm_00_04	342
1107	20070	20	Oaxaca-Región Costa	Pinotepa de Don Luis	Mujeres	2017	pobm_00_04	336
1108	20070	20	Oaxaca-Región Costa	Pinotepa de Don Luis	Mujeres	2018	pobm_00_04	332
1109	20070	20	Oaxaca-Región Costa	Pinotepa de Don Luis	Mujeres	2019	pobm_00_04	327
1110	20070	20	Oaxaca-Región Costa	Pinotepa de Don Luis	Mujeres	2020	pobm_00_04	323
1111	20070	20	Oaxaca-Región Costa	Pinotepa de Don Luis	Mujeres	2021	pobm_00_04	320
1112	20070	20	Oaxaca-Región Costa	Pinotepa de Don Luis	Mujeres	2022	pobm_00_04	317
1113	20070	20	Oaxaca-Región Costa	Pinotepa de Don Luis	Mujeres	2023	pobm_00_04	315
1114	20070	20	Oaxaca-Región Costa	Pinotepa de Don Luis	Mujeres	2024	pobm_00_04	313
1115	20070	20	Oaxaca-Región Costa	Pinotepa de Don Luis	Mujeres	2025	pobm_00_04	310
1116	20070	20	Oaxaca-Región Costa	Pinotepa de Don Luis	Mujeres	2026	pobm_00_04	308
1117	20070	20	Oaxaca-Región Costa	Pinotepa de Don Luis	Mujeres	2027	pobm_00_04	307
1118	20070	20	Oaxaca-Región Costa	Pinotepa de Don Luis	Mujeres	2028	pobm_00_04	306
1119	20070	20	Oaxaca-Región Costa	Pinotepa de Don Luis	Mujeres	2029	pobm_00_04	305
1120	20070	20	Oaxaca-Región Costa	Pinotepa de Don Luis	Mujeres	2030	pobm_00_04	305
1121	20071	20	Oaxaca-Región Costa	Pluma Hidalgo	Mujeres	2015	pobm_00_04	173
1122	20071	20	Oaxaca-Región Costa	Pluma Hidalgo	Mujeres	2016	pobm_00_04	169
1123	20071	20	Oaxaca-Región Costa	Pluma Hidalgo	Mujeres	2017	pobm_00_04	164
1124	20071	20	Oaxaca-Región Costa	Pluma Hidalgo	Mujeres	2018	pobm_00_04	160
1125	20071	20	Oaxaca-Región Costa	Pluma Hidalgo	Mujeres	2019	pobm_00_04	156
1126	20071	20	Oaxaca-Región Costa	Pluma Hidalgo	Mujeres	2020	pobm_00_04	153
1127	20071	20	Oaxaca-Región Costa	Pluma Hidalgo	Mujeres	2021	pobm_00_04	151
1128	20071	20	Oaxaca-Región Costa	Pluma Hidalgo	Mujeres	2022	pobm_00_04	149
1129	20071	20	Oaxaca-Región Costa	Pluma Hidalgo	Mujeres	2023	pobm_00_04	147
1130	20071	20	Oaxaca-Región Costa	Pluma Hidalgo	Mujeres	2024	pobm_00_04	146
1131	20071	20	Oaxaca-Región Costa	Pluma Hidalgo	Mujeres	2025	pobm_00_04	145
1132	20071	20	Oaxaca-Región Costa	Pluma Hidalgo	Mujeres	2026	pobm_00_04	144
1133	20071	20	Oaxaca-Región Costa	Pluma Hidalgo	Mujeres	2027	pobm_00_04	143
1134	20071	20	Oaxaca-Región Costa	Pluma Hidalgo	Mujeres	2028	pobm_00_04	143
1135	20071	20	Oaxaca-Región Costa	Pluma Hidalgo	Mujeres	2029	pobm_00_04	143
1136	20071	20	Oaxaca-Región Costa	Pluma Hidalgo	Mujeres	2030	pobm_00_04	144
1137	20072	20	Oaxaca-Región Valles Centrales	San José del Progreso	Mujeres	2015	pobm_00_04	384
1138	20072	20	Oaxaca-Región Valles Centrales	San José del Progreso	Mujeres	2016	pobm_00_04	381
1139	20072	20	Oaxaca-Región Valles Centrales	San José del Progreso	Mujeres	2017	pobm_00_04	376
1140	20072	20	Oaxaca-Región Valles Centrales	San José del Progreso	Mujeres	2018	pobm_00_04	371
1141	20072	20	Oaxaca-Región Valles Centrales	San José del Progreso	Mujeres	2019	pobm_00_04	367
1142	20072	20	Oaxaca-Región Valles Centrales	San José del Progreso	Mujeres	2020	pobm_00_04	363
1143	20072	20	Oaxaca-Región Valles Centrales	San José del Progreso	Mujeres	2021	pobm_00_04	360
1144	20072	20	Oaxaca-Región Valles Centrales	San José del Progreso	Mujeres	2022	pobm_00_04	357
1145	20072	20	Oaxaca-Región Valles Centrales	San José del Progreso	Mujeres	2023	pobm_00_04	355
1146	20072	20	Oaxaca-Región Valles Centrales	San José del Progreso	Mujeres	2024	pobm_00_04	352
1147	20072	20	Oaxaca-Región Valles Centrales	San José del Progreso	Mujeres	2025	pobm_00_04	350
1148	20072	20	Oaxaca-Región Valles Centrales	San José del Progreso	Mujeres	2026	pobm_00_04	347
1149	20072	20	Oaxaca-Región Valles Centrales	San José del Progreso	Mujeres	2027	pobm_00_04	345
1150	20072	20	Oaxaca-Región Valles Centrales	San José del Progreso	Mujeres	2028	pobm_00_04	343
1151	20072	20	Oaxaca-Región Valles Centrales	San José del Progreso	Mujeres	2029	pobm_00_04	342
1152	20072	20	Oaxaca-Región Valles Centrales	San José del Progreso	Mujeres	2030	pobm_00_04	340
1153	20073	20	Oaxaca-Región Sierra Sur	Putla Villa de Guerrero	Mujeres	2015	pobm_00_04	1625
1154	20073	20	Oaxaca-Región Sierra Sur	Putla Villa de Guerrero	Mujeres	2016	pobm_00_04	1614
1155	20073	20	Oaxaca-Región Sierra Sur	Putla Villa de Guerrero	Mujeres	2017	pobm_00_04	1596
1156	20073	20	Oaxaca-Región Sierra Sur	Putla Villa de Guerrero	Mujeres	2018	pobm_00_04	1578
1157	20073	20	Oaxaca-Región Sierra Sur	Putla Villa de Guerrero	Mujeres	2019	pobm_00_04	1562
1158	20073	20	Oaxaca-Región Sierra Sur	Putla Villa de Guerrero	Mujeres	2020	pobm_00_04	1548
1159	20073	20	Oaxaca-Región Sierra Sur	Putla Villa de Guerrero	Mujeres	2021	pobm_00_04	1535
1160	20073	20	Oaxaca-Región Sierra Sur	Putla Villa de Guerrero	Mujeres	2022	pobm_00_04	1524
1161	20073	20	Oaxaca-Región Sierra Sur	Putla Villa de Guerrero	Mujeres	2023	pobm_00_04	1511
1162	20073	20	Oaxaca-Región Sierra Sur	Putla Villa de Guerrero	Mujeres	2024	pobm_00_04	1499
1163	20073	20	Oaxaca-Región Sierra Sur	Putla Villa de Guerrero	Mujeres	2025	pobm_00_04	1485
1164	20073	20	Oaxaca-Región Sierra Sur	Putla Villa de Guerrero	Mujeres	2026	pobm_00_04	1472
1165	20073	20	Oaxaca-Región Sierra Sur	Putla Villa de Guerrero	Mujeres	2027	pobm_00_04	1457
1166	20073	20	Oaxaca-Región Sierra Sur	Putla Villa de Guerrero	Mujeres	2028	pobm_00_04	1441
1167	20073	20	Oaxaca-Región Sierra Sur	Putla Villa de Guerrero	Mujeres	2029	pobm_00_04	1424
1168	20073	20	Oaxaca-Región Sierra Sur	Putla Villa de Guerrero	Mujeres	2030	pobm_00_04	1407
1169	20074	20	Oaxaca-Región Sierra Sur	Santa Catarina Quioquitani	Mujeres	2015	pobm_00_04	29
1170	20074	20	Oaxaca-Región Sierra Sur	Santa Catarina Quioquitani	Mujeres	2016	pobm_00_04	28
1171	20074	20	Oaxaca-Región Sierra Sur	Santa Catarina Quioquitani	Mujeres	2017	pobm_00_04	28
1172	20074	20	Oaxaca-Región Sierra Sur	Santa Catarina Quioquitani	Mujeres	2018	pobm_00_04	27
1173	20074	20	Oaxaca-Región Sierra Sur	Santa Catarina Quioquitani	Mujeres	2019	pobm_00_04	27
1174	20074	20	Oaxaca-Región Sierra Sur	Santa Catarina Quioquitani	Mujeres	2020	pobm_00_04	25
1175	20074	20	Oaxaca-Región Sierra Sur	Santa Catarina Quioquitani	Mujeres	2021	pobm_00_04	25
1176	20074	20	Oaxaca-Región Sierra Sur	Santa Catarina Quioquitani	Mujeres	2022	pobm_00_04	24
1177	20074	20	Oaxaca-Región Sierra Sur	Santa Catarina Quioquitani	Mujeres	2023	pobm_00_04	24
1178	20074	20	Oaxaca-Región Sierra Sur	Santa Catarina Quioquitani	Mujeres	2024	pobm_00_04	23
1179	20074	20	Oaxaca-Región Sierra Sur	Santa Catarina Quioquitani	Mujeres	2025	pobm_00_04	23
1180	20074	20	Oaxaca-Región Sierra Sur	Santa Catarina Quioquitani	Mujeres	2026	pobm_00_04	22
1181	20074	20	Oaxaca-Región Sierra Sur	Santa Catarina Quioquitani	Mujeres	2027	pobm_00_04	21
1182	20074	20	Oaxaca-Región Sierra Sur	Santa Catarina Quioquitani	Mujeres	2028	pobm_00_04	21
1183	20074	20	Oaxaca-Región Sierra Sur	Santa Catarina Quioquitani	Mujeres	2029	pobm_00_04	20
1184	20074	20	Oaxaca-Región Sierra Sur	Santa Catarina Quioquitani	Mujeres	2030	pobm_00_04	19
1185	20075	20	Oaxaca-Región Istmo	Reforma de Pineda	Mujeres	2015	pobm_00_04	94
1186	20075	20	Oaxaca-Región Istmo	Reforma de Pineda	Mujeres	2016	pobm_00_04	91
1187	20075	20	Oaxaca-Región Istmo	Reforma de Pineda	Mujeres	2017	pobm_00_04	88
1188	20075	20	Oaxaca-Región Istmo	Reforma de Pineda	Mujeres	2018	pobm_00_04	86
1189	20075	20	Oaxaca-Región Istmo	Reforma de Pineda	Mujeres	2019	pobm_00_04	84
1190	20075	20	Oaxaca-Región Istmo	Reforma de Pineda	Mujeres	2020	pobm_00_04	82
1191	20075	20	Oaxaca-Región Istmo	Reforma de Pineda	Mujeres	2021	pobm_00_04	80
1192	20075	20	Oaxaca-Región Istmo	Reforma de Pineda	Mujeres	2022	pobm_00_04	78
1193	20075	20	Oaxaca-Región Istmo	Reforma de Pineda	Mujeres	2023	pobm_00_04	77
1194	20075	20	Oaxaca-Región Istmo	Reforma de Pineda	Mujeres	2024	pobm_00_04	76
1195	20075	20	Oaxaca-Región Istmo	Reforma de Pineda	Mujeres	2025	pobm_00_04	75
1196	20075	20	Oaxaca-Región Istmo	Reforma de Pineda	Mujeres	2026	pobm_00_04	75
1197	20075	20	Oaxaca-Región Istmo	Reforma de Pineda	Mujeres	2027	pobm_00_04	74
1198	20075	20	Oaxaca-Región Istmo	Reforma de Pineda	Mujeres	2028	pobm_00_04	75
1199	20075	20	Oaxaca-Región Istmo	Reforma de Pineda	Mujeres	2029	pobm_00_04	75
1200	20075	20	Oaxaca-Región Istmo	Reforma de Pineda	Mujeres	2030	pobm_00_04	76
1201	20076	20	Oaxaca-Región Sierra Sur	La Reforma	Mujeres	2015	pobm_00_04	161
1202	20076	20	Oaxaca-Región Sierra Sur	La Reforma	Mujeres	2016	pobm_00_04	154
1203	20076	20	Oaxaca-Región Sierra Sur	La Reforma	Mujeres	2017	pobm_00_04	147
1204	20076	20	Oaxaca-Región Sierra Sur	La Reforma	Mujeres	2018	pobm_00_04	140
1205	20076	20	Oaxaca-Región Sierra Sur	La Reforma	Mujeres	2019	pobm_00_04	135
1206	20076	20	Oaxaca-Región Sierra Sur	La Reforma	Mujeres	2020	pobm_00_04	130
1207	20076	20	Oaxaca-Región Sierra Sur	La Reforma	Mujeres	2021	pobm_00_04	126
1208	20076	20	Oaxaca-Región Sierra Sur	La Reforma	Mujeres	2022	pobm_00_04	123
1209	20076	20	Oaxaca-Región Sierra Sur	La Reforma	Mujeres	2023	pobm_00_04	120
1210	20076	20	Oaxaca-Región Sierra Sur	La Reforma	Mujeres	2024	pobm_00_04	119
1211	20076	20	Oaxaca-Región Sierra Sur	La Reforma	Mujeres	2025	pobm_00_04	118
1212	20076	20	Oaxaca-Región Sierra Sur	La Reforma	Mujeres	2026	pobm_00_04	118
1213	20076	20	Oaxaca-Región Sierra Sur	La Reforma	Mujeres	2027	pobm_00_04	119
1214	20076	20	Oaxaca-Región Sierra Sur	La Reforma	Mujeres	2028	pobm_00_04	121
1215	20076	20	Oaxaca-Región Sierra Sur	La Reforma	Mujeres	2029	pobm_00_04	125
1216	20076	20	Oaxaca-Región Sierra Sur	La Reforma	Mujeres	2030	pobm_00_04	129
1217	20077	20	Oaxaca-Región Valles Centrales	Reyes Etla	Mujeres	2015	pobm_00_04	161
1218	20077	20	Oaxaca-Región Valles Centrales	Reyes Etla	Mujeres	2016	pobm_00_04	163
1219	20077	20	Oaxaca-Región Valles Centrales	Reyes Etla	Mujeres	2017	pobm_00_04	164
1220	20077	20	Oaxaca-Región Valles Centrales	Reyes Etla	Mujeres	2018	pobm_00_04	164
1221	20077	20	Oaxaca-Región Valles Centrales	Reyes Etla	Mujeres	2019	pobm_00_04	165
1222	20077	20	Oaxaca-Región Valles Centrales	Reyes Etla	Mujeres	2020	pobm_00_04	165
1223	20077	20	Oaxaca-Región Valles Centrales	Reyes Etla	Mujeres	2021	pobm_00_04	165
1224	20077	20	Oaxaca-Región Valles Centrales	Reyes Etla	Mujeres	2022	pobm_00_04	165
1225	20077	20	Oaxaca-Región Valles Centrales	Reyes Etla	Mujeres	2023	pobm_00_04	164
1226	20077	20	Oaxaca-Región Valles Centrales	Reyes Etla	Mujeres	2024	pobm_00_04	163
1227	20077	20	Oaxaca-Región Valles Centrales	Reyes Etla	Mujeres	2025	pobm_00_04	160
1228	20077	20	Oaxaca-Región Valles Centrales	Reyes Etla	Mujeres	2026	pobm_00_04	157
1229	20077	20	Oaxaca-Región Valles Centrales	Reyes Etla	Mujeres	2027	pobm_00_04	154
1230	20077	20	Oaxaca-Región Valles Centrales	Reyes Etla	Mujeres	2028	pobm_00_04	149
1231	20077	20	Oaxaca-Región Valles Centrales	Reyes Etla	Mujeres	2029	pobm_00_04	143
1232	20077	20	Oaxaca-Región Valles Centrales	Reyes Etla	Mujeres	2030	pobm_00_04	137
1233	20078	20	Oaxaca-Región Valles Centrales	Rojas de Cuauhtémoc	Mujeres	2015	pobm_00_04	42
1234	20078	20	Oaxaca-Región Valles Centrales	Rojas de Cuauhtémoc	Mujeres	2016	pobm_00_04	42
1235	20078	20	Oaxaca-Región Valles Centrales	Rojas de Cuauhtémoc	Mujeres	2017	pobm_00_04	42
1236	20078	20	Oaxaca-Región Valles Centrales	Rojas de Cuauhtémoc	Mujeres	2018	pobm_00_04	41
1237	20078	20	Oaxaca-Región Valles Centrales	Rojas de Cuauhtémoc	Mujeres	2019	pobm_00_04	41
1238	20078	20	Oaxaca-Región Valles Centrales	Rojas de Cuauhtémoc	Mujeres	2020	pobm_00_04	40
1239	20078	20	Oaxaca-Región Valles Centrales	Rojas de Cuauhtémoc	Mujeres	2021	pobm_00_04	40
1240	20078	20	Oaxaca-Región Valles Centrales	Rojas de Cuauhtémoc	Mujeres	2022	pobm_00_04	40
1241	20078	20	Oaxaca-Región Valles Centrales	Rojas de Cuauhtémoc	Mujeres	2023	pobm_00_04	39
1242	20078	20	Oaxaca-Región Valles Centrales	Rojas de Cuauhtémoc	Mujeres	2024	pobm_00_04	39
1243	20078	20	Oaxaca-Región Valles Centrales	Rojas de Cuauhtémoc	Mujeres	2025	pobm_00_04	39
1244	20078	20	Oaxaca-Región Valles Centrales	Rojas de Cuauhtémoc	Mujeres	2026	pobm_00_04	38
1245	20078	20	Oaxaca-Región Valles Centrales	Rojas de Cuauhtémoc	Mujeres	2027	pobm_00_04	38
1246	20078	20	Oaxaca-Región Valles Centrales	Rojas de Cuauhtémoc	Mujeres	2028	pobm_00_04	37
1247	20078	20	Oaxaca-Región Valles Centrales	Rojas de Cuauhtémoc	Mujeres	2029	pobm_00_04	37
1248	20078	20	Oaxaca-Región Valles Centrales	Rojas de Cuauhtémoc	Mujeres	2030	pobm_00_04	36
1249	20079	20	Oaxaca-Región Istmo	Salina Cruz	Mujeres	2015	pobm_00_04	3667
1250	20079	20	Oaxaca-Región Istmo	Salina Cruz	Mujeres	2016	pobm_00_04	3638
1251	20079	20	Oaxaca-Región Istmo	Salina Cruz	Mujeres	2017	pobm_00_04	3595
1252	20079	20	Oaxaca-Región Istmo	Salina Cruz	Mujeres	2018	pobm_00_04	3554
1253	20079	20	Oaxaca-Región Istmo	Salina Cruz	Mujeres	2019	pobm_00_04	3517
1254	20079	20	Oaxaca-Región Istmo	Salina Cruz	Mujeres	2020	pobm_00_04	3484
1255	20079	20	Oaxaca-Región Istmo	Salina Cruz	Mujeres	2021	pobm_00_04	3455
1256	20079	20	Oaxaca-Región Istmo	Salina Cruz	Mujeres	2022	pobm_00_04	3430
1257	20079	20	Oaxaca-Región Istmo	Salina Cruz	Mujeres	2023	pobm_00_04	3404
1258	20079	20	Oaxaca-Región Istmo	Salina Cruz	Mujeres	2024	pobm_00_04	3378
1259	20079	20	Oaxaca-Región Istmo	Salina Cruz	Mujeres	2025	pobm_00_04	3352
1260	20079	20	Oaxaca-Región Istmo	Salina Cruz	Mujeres	2026	pobm_00_04	3325
1261	20079	20	Oaxaca-Región Istmo	Salina Cruz	Mujeres	2027	pobm_00_04	3299
1262	20079	20	Oaxaca-Región Istmo	Salina Cruz	Mujeres	2028	pobm_00_04	3271
1263	20079	20	Oaxaca-Región Istmo	Salina Cruz	Mujeres	2029	pobm_00_04	3243
1264	20079	20	Oaxaca-Región Istmo	Salina Cruz	Mujeres	2030	pobm_00_04	3213
1265	20080	20	Oaxaca-Región Valles Centrales	San Agustín Amatengo	Mujeres	2015	pobm_00_04	42
1266	20080	20	Oaxaca-Región Valles Centrales	San Agustín Amatengo	Mujeres	2016	pobm_00_04	40
1267	20080	20	Oaxaca-Región Valles Centrales	San Agustín Amatengo	Mujeres	2017	pobm_00_04	39
1268	20080	20	Oaxaca-Región Valles Centrales	San Agustín Amatengo	Mujeres	2018	pobm_00_04	38
1269	20080	20	Oaxaca-Región Valles Centrales	San Agustín Amatengo	Mujeres	2019	pobm_00_04	37
1270	20080	20	Oaxaca-Región Valles Centrales	San Agustín Amatengo	Mujeres	2020	pobm_00_04	36
1271	20080	20	Oaxaca-Región Valles Centrales	San Agustín Amatengo	Mujeres	2021	pobm_00_04	36
1272	20080	20	Oaxaca-Región Valles Centrales	San Agustín Amatengo	Mujeres	2022	pobm_00_04	36
1273	20080	20	Oaxaca-Región Valles Centrales	San Agustín Amatengo	Mujeres	2023	pobm_00_04	36
1274	20080	20	Oaxaca-Región Valles Centrales	San Agustín Amatengo	Mujeres	2024	pobm_00_04	37
1275	20080	20	Oaxaca-Región Valles Centrales	San Agustín Amatengo	Mujeres	2025	pobm_00_04	37
1276	20080	20	Oaxaca-Región Valles Centrales	San Agustín Amatengo	Mujeres	2026	pobm_00_04	38
1277	20080	20	Oaxaca-Región Valles Centrales	San Agustín Amatengo	Mujeres	2027	pobm_00_04	40
1278	20080	20	Oaxaca-Región Valles Centrales	San Agustín Amatengo	Mujeres	2028	pobm_00_04	41
1279	20080	20	Oaxaca-Región Valles Centrales	San Agustín Amatengo	Mujeres	2029	pobm_00_04	43
1280	20080	20	Oaxaca-Región Valles Centrales	San Agustín Amatengo	Mujeres	2030	pobm_00_04	45
1281	20081	20	Oaxaca-Región Mixteca	San Agustín Atenango	Mujeres	2015	pobm_00_04	72
1282	20081	20	Oaxaca-Región Mixteca	San Agustín Atenango	Mujeres	2016	pobm_00_04	69
1283	20081	20	Oaxaca-Región Mixteca	San Agustín Atenango	Mujeres	2017	pobm_00_04	66
1284	20081	20	Oaxaca-Región Mixteca	San Agustín Atenango	Mujeres	2018	pobm_00_04	63
1285	20081	20	Oaxaca-Región Mixteca	San Agustín Atenango	Mujeres	2019	pobm_00_04	61
1286	20081	20	Oaxaca-Región Mixteca	San Agustín Atenango	Mujeres	2020	pobm_00_04	59
1287	20081	20	Oaxaca-Región Mixteca	San Agustín Atenango	Mujeres	2021	pobm_00_04	58
1288	20081	20	Oaxaca-Región Mixteca	San Agustín Atenango	Mujeres	2022	pobm_00_04	57
1289	20081	20	Oaxaca-Región Mixteca	San Agustín Atenango	Mujeres	2023	pobm_00_04	57
1290	20081	20	Oaxaca-Región Mixteca	San Agustín Atenango	Mujeres	2024	pobm_00_04	57
1291	20081	20	Oaxaca-Región Mixteca	San Agustín Atenango	Mujeres	2025	pobm_00_04	57
1292	20081	20	Oaxaca-Región Mixteca	San Agustín Atenango	Mujeres	2026	pobm_00_04	58
1293	20081	20	Oaxaca-Región Mixteca	San Agustín Atenango	Mujeres	2027	pobm_00_04	59
1294	20081	20	Oaxaca-Región Mixteca	San Agustín Atenango	Mujeres	2028	pobm_00_04	60
1295	20081	20	Oaxaca-Región Mixteca	San Agustín Atenango	Mujeres	2029	pobm_00_04	62
1296	20081	20	Oaxaca-Región Mixteca	San Agustín Atenango	Mujeres	2030	pobm_00_04	65
1297	20082	20	Oaxaca-Región Costa	San Agustín Chayuco	Mujeres	2015	pobm_00_04	187
1298	20082	20	Oaxaca-Región Costa	San Agustín Chayuco	Mujeres	2016	pobm_00_04	178
1299	20082	20	Oaxaca-Región Costa	San Agustín Chayuco	Mujeres	2017	pobm_00_04	170
1300	20082	20	Oaxaca-Región Costa	San Agustín Chayuco	Mujeres	2018	pobm_00_04	162
1301	20082	20	Oaxaca-Región Costa	San Agustín Chayuco	Mujeres	2019	pobm_00_04	155
1302	20082	20	Oaxaca-Región Costa	San Agustín Chayuco	Mujeres	2020	pobm_00_04	150
1303	20082	20	Oaxaca-Región Costa	San Agustín Chayuco	Mujeres	2021	pobm_00_04	146
1304	20082	20	Oaxaca-Región Costa	San Agustín Chayuco	Mujeres	2022	pobm_00_04	143
1305	20082	20	Oaxaca-Región Costa	San Agustín Chayuco	Mujeres	2023	pobm_00_04	141
1306	20082	20	Oaxaca-Región Costa	San Agustín Chayuco	Mujeres	2024	pobm_00_04	141
1307	20082	20	Oaxaca-Región Costa	San Agustín Chayuco	Mujeres	2025	pobm_00_04	142
1308	20082	20	Oaxaca-Región Costa	San Agustín Chayuco	Mujeres	2026	pobm_00_04	144
1309	20082	20	Oaxaca-Región Costa	San Agustín Chayuco	Mujeres	2027	pobm_00_04	148
1310	20082	20	Oaxaca-Región Costa	San Agustín Chayuco	Mujeres	2028	pobm_00_04	154
1311	20082	20	Oaxaca-Región Costa	San Agustín Chayuco	Mujeres	2029	pobm_00_04	162
1312	20082	20	Oaxaca-Región Costa	San Agustín Chayuco	Mujeres	2030	pobm_00_04	171
1313	20083	20	Oaxaca-Región Valles Centrales	San Agustín de las Juntas	Mujeres	2015	pobm_00_04	451
1314	20083	20	Oaxaca-Región Valles Centrales	San Agustín de las Juntas	Mujeres	2016	pobm_00_04	454
1315	20083	20	Oaxaca-Región Valles Centrales	San Agustín de las Juntas	Mujeres	2017	pobm_00_04	456
1316	20083	20	Oaxaca-Región Valles Centrales	San Agustín de las Juntas	Mujeres	2018	pobm_00_04	456
1317	20083	20	Oaxaca-Región Valles Centrales	San Agustín de las Juntas	Mujeres	2019	pobm_00_04	456
1318	20083	20	Oaxaca-Región Valles Centrales	San Agustín de las Juntas	Mujeres	2020	pobm_00_04	454
1319	20083	20	Oaxaca-Región Valles Centrales	San Agustín de las Juntas	Mujeres	2021	pobm_00_04	453
1320	20083	20	Oaxaca-Región Valles Centrales	San Agustín de las Juntas	Mujeres	2022	pobm_00_04	450
1321	20083	20	Oaxaca-Región Valles Centrales	San Agustín de las Juntas	Mujeres	2023	pobm_00_04	446
1322	20083	20	Oaxaca-Región Valles Centrales	San Agustín de las Juntas	Mujeres	2024	pobm_00_04	441
1323	20083	20	Oaxaca-Región Valles Centrales	San Agustín de las Juntas	Mujeres	2025	pobm_00_04	433
1324	20083	20	Oaxaca-Región Valles Centrales	San Agustín de las Juntas	Mujeres	2026	pobm_00_04	425
1325	20083	20	Oaxaca-Región Valles Centrales	San Agustín de las Juntas	Mujeres	2027	pobm_00_04	414
1326	20083	20	Oaxaca-Región Valles Centrales	San Agustín de las Juntas	Mujeres	2028	pobm_00_04	402
1327	20083	20	Oaxaca-Región Valles Centrales	San Agustín de las Juntas	Mujeres	2029	pobm_00_04	388
1328	20083	20	Oaxaca-Región Valles Centrales	San Agustín de las Juntas	Mujeres	2030	pobm_00_04	371
1329	20084	20	Oaxaca-Región Valles Centrales	San Agustín Etla	Mujeres	2015	pobm_00_04	164
1330	20084	20	Oaxaca-Región Valles Centrales	San Agustín Etla	Mujeres	2016	pobm_00_04	163
1331	20084	20	Oaxaca-Región Valles Centrales	San Agustín Etla	Mujeres	2017	pobm_00_04	161
1332	20084	20	Oaxaca-Región Valles Centrales	San Agustín Etla	Mujeres	2018	pobm_00_04	159
1333	20084	20	Oaxaca-Región Valles Centrales	San Agustín Etla	Mujeres	2019	pobm_00_04	157
1334	20084	20	Oaxaca-Región Valles Centrales	San Agustín Etla	Mujeres	2020	pobm_00_04	155
1335	20084	20	Oaxaca-Región Valles Centrales	San Agustín Etla	Mujeres	2021	pobm_00_04	153
1336	20084	20	Oaxaca-Región Valles Centrales	San Agustín Etla	Mujeres	2022	pobm_00_04	151
1337	20084	20	Oaxaca-Región Valles Centrales	San Agustín Etla	Mujeres	2023	pobm_00_04	149
1338	20084	20	Oaxaca-Región Valles Centrales	San Agustín Etla	Mujeres	2024	pobm_00_04	147
1339	20084	20	Oaxaca-Región Valles Centrales	San Agustín Etla	Mujeres	2025	pobm_00_04	145
1340	20084	20	Oaxaca-Región Valles Centrales	San Agustín Etla	Mujeres	2026	pobm_00_04	143
1341	20084	20	Oaxaca-Región Valles Centrales	San Agustín Etla	Mujeres	2027	pobm_00_04	141
1342	20084	20	Oaxaca-Región Valles Centrales	San Agustín Etla	Mujeres	2028	pobm_00_04	138
1343	20084	20	Oaxaca-Región Valles Centrales	San Agustín Etla	Mujeres	2029	pobm_00_04	136
1344	20084	20	Oaxaca-Región Valles Centrales	San Agustín Etla	Mujeres	2030	pobm_00_04	133
1345	20085	20	Oaxaca-Región Costa	San Agustín Loxicha	Mujeres	2015	pobm_00_04	1597
1346	20085	20	Oaxaca-Región Costa	San Agustín Loxicha	Mujeres	2016	pobm_00_04	1599
1347	20085	20	Oaxaca-Región Costa	San Agustín Loxicha	Mujeres	2017	pobm_00_04	1593
1348	20085	20	Oaxaca-Región Costa	San Agustín Loxicha	Mujeres	2018	pobm_00_04	1587
1349	20085	20	Oaxaca-Región Costa	San Agustín Loxicha	Mujeres	2019	pobm_00_04	1580
1350	20085	20	Oaxaca-Región Costa	San Agustín Loxicha	Mujeres	2020	pobm_00_04	1574
1351	20085	20	Oaxaca-Región Costa	San Agustín Loxicha	Mujeres	2021	pobm_00_04	1568
1352	20085	20	Oaxaca-Región Costa	San Agustín Loxicha	Mujeres	2022	pobm_00_04	1562
1353	20085	20	Oaxaca-Región Costa	San Agustín Loxicha	Mujeres	2023	pobm_00_04	1553
1354	20085	20	Oaxaca-Región Costa	San Agustín Loxicha	Mujeres	2024	pobm_00_04	1542
1355	20085	20	Oaxaca-Región Costa	San Agustín Loxicha	Mujeres	2025	pobm_00_04	1529
1356	20085	20	Oaxaca-Región Costa	San Agustín Loxicha	Mujeres	2026	pobm_00_04	1512
1357	20085	20	Oaxaca-Región Costa	San Agustín Loxicha	Mujeres	2027	pobm_00_04	1492
1358	20085	20	Oaxaca-Región Costa	San Agustín Loxicha	Mujeres	2028	pobm_00_04	1469
1359	20085	20	Oaxaca-Región Costa	San Agustín Loxicha	Mujeres	2029	pobm_00_04	1442
1360	20085	20	Oaxaca-Región Costa	San Agustín Loxicha	Mujeres	2030	pobm_00_04	1411
1361	20086	20	Oaxaca-Región Mixteca	San Agustín Tlacotepec	Mujeres	2015	pobm_00_04	38
1362	20086	20	Oaxaca-Región Mixteca	San Agustín Tlacotepec	Mujeres	2016	pobm_00_04	38
1363	20086	20	Oaxaca-Región Mixteca	San Agustín Tlacotepec	Mujeres	2017	pobm_00_04	39
1364	20086	20	Oaxaca-Región Mixteca	San Agustín Tlacotepec	Mujeres	2018	pobm_00_04	39
1365	20086	20	Oaxaca-Región Mixteca	San Agustín Tlacotepec	Mujeres	2019	pobm_00_04	39
1366	20086	20	Oaxaca-Región Mixteca	San Agustín Tlacotepec	Mujeres	2020	pobm_00_04	39
1367	20086	20	Oaxaca-Región Mixteca	San Agustín Tlacotepec	Mujeres	2021	pobm_00_04	39
1368	20086	20	Oaxaca-Región Mixteca	San Agustín Tlacotepec	Mujeres	2022	pobm_00_04	39
1369	20086	20	Oaxaca-Región Mixteca	San Agustín Tlacotepec	Mujeres	2023	pobm_00_04	39
1370	20086	20	Oaxaca-Región Mixteca	San Agustín Tlacotepec	Mujeres	2024	pobm_00_04	38
1371	20086	20	Oaxaca-Región Mixteca	San Agustín Tlacotepec	Mujeres	2025	pobm_00_04	38
1372	20086	20	Oaxaca-Región Mixteca	San Agustín Tlacotepec	Mujeres	2026	pobm_00_04	38
1373	20086	20	Oaxaca-Región Mixteca	San Agustín Tlacotepec	Mujeres	2027	pobm_00_04	37
1374	20086	20	Oaxaca-Región Mixteca	San Agustín Tlacotepec	Mujeres	2028	pobm_00_04	37
1375	20086	20	Oaxaca-Región Mixteca	San Agustín Tlacotepec	Mujeres	2029	pobm_00_04	36
1376	20086	20	Oaxaca-Región Mixteca	San Agustín Tlacotepec	Mujeres	2030	pobm_00_04	36
1377	20087	20	Oaxaca-Región Valles Centrales	San Agustín Yatareni	Mujeres	2015	pobm_00_04	199
1378	20087	20	Oaxaca-Región Valles Centrales	San Agustín Yatareni	Mujeres	2016	pobm_00_04	200
1379	20087	20	Oaxaca-Región Valles Centrales	San Agustín Yatareni	Mujeres	2017	pobm_00_04	199
1380	20087	20	Oaxaca-Región Valles Centrales	San Agustín Yatareni	Mujeres	2018	pobm_00_04	199
1381	20087	20	Oaxaca-Región Valles Centrales	San Agustín Yatareni	Mujeres	2019	pobm_00_04	198
1382	20087	20	Oaxaca-Región Valles Centrales	San Agustín Yatareni	Mujeres	2020	pobm_00_04	197
1383	20087	20	Oaxaca-Región Valles Centrales	San Agustín Yatareni	Mujeres	2021	pobm_00_04	197
1384	20087	20	Oaxaca-Región Valles Centrales	San Agustín Yatareni	Mujeres	2022	pobm_00_04	196
1385	20087	20	Oaxaca-Región Valles Centrales	San Agustín Yatareni	Mujeres	2023	pobm_00_04	194
1386	20087	20	Oaxaca-Región Valles Centrales	San Agustín Yatareni	Mujeres	2024	pobm_00_04	193
1387	20087	20	Oaxaca-Región Valles Centrales	San Agustín Yatareni	Mujeres	2025	pobm_00_04	190
1388	20087	20	Oaxaca-Región Valles Centrales	San Agustín Yatareni	Mujeres	2026	pobm_00_04	188
1389	20087	20	Oaxaca-Región Valles Centrales	San Agustín Yatareni	Mujeres	2027	pobm_00_04	184
1390	20087	20	Oaxaca-Región Valles Centrales	San Agustín Yatareni	Mujeres	2028	pobm_00_04	180
1391	20087	20	Oaxaca-Región Valles Centrales	San Agustín Yatareni	Mujeres	2029	pobm_00_04	175
1392	20087	20	Oaxaca-Región Valles Centrales	San Agustín Yatareni	Mujeres	2030	pobm_00_04	170
1393	20088	20	Oaxaca-Región Sierra Sur	San Andrés Cabecera Nueva	Mujeres	2015	pobm_00_04	148
1394	20088	20	Oaxaca-Región Sierra Sur	San Andrés Cabecera Nueva	Mujeres	2016	pobm_00_04	146
1395	20088	20	Oaxaca-Región Sierra Sur	San Andrés Cabecera Nueva	Mujeres	2017	pobm_00_04	144
1396	20088	20	Oaxaca-Región Sierra Sur	San Andrés Cabecera Nueva	Mujeres	2018	pobm_00_04	142
1397	20088	20	Oaxaca-Región Sierra Sur	San Andrés Cabecera Nueva	Mujeres	2019	pobm_00_04	140
1398	20088	20	Oaxaca-Región Sierra Sur	San Andrés Cabecera Nueva	Mujeres	2020	pobm_00_04	138
1399	20088	20	Oaxaca-Región Sierra Sur	San Andrés Cabecera Nueva	Mujeres	2021	pobm_00_04	137
1400	20088	20	Oaxaca-Región Sierra Sur	San Andrés Cabecera Nueva	Mujeres	2022	pobm_00_04	136
1401	20088	20	Oaxaca-Región Sierra Sur	San Andrés Cabecera Nueva	Mujeres	2023	pobm_00_04	135
1402	20088	20	Oaxaca-Región Sierra Sur	San Andrés Cabecera Nueva	Mujeres	2024	pobm_00_04	134
1403	20088	20	Oaxaca-Región Sierra Sur	San Andrés Cabecera Nueva	Mujeres	2025	pobm_00_04	133
1404	20088	20	Oaxaca-Región Sierra Sur	San Andrés Cabecera Nueva	Mujeres	2026	pobm_00_04	132
1405	20088	20	Oaxaca-Región Sierra Sur	San Andrés Cabecera Nueva	Mujeres	2027	pobm_00_04	132
1406	20088	20	Oaxaca-Región Sierra Sur	San Andrés Cabecera Nueva	Mujeres	2028	pobm_00_04	131
1407	20088	20	Oaxaca-Región Sierra Sur	San Andrés Cabecera Nueva	Mujeres	2029	pobm_00_04	130
1408	20088	20	Oaxaca-Región Sierra Sur	San Andrés Cabecera Nueva	Mujeres	2030	pobm_00_04	129
1409	20089	20	Oaxaca-Región Mixteca	San Andrés Dinicuiti	Mujeres	2015	pobm_00_04	101
1410	20089	20	Oaxaca-Región Mixteca	San Andrés Dinicuiti	Mujeres	2016	pobm_00_04	101
1411	20089	20	Oaxaca-Región Mixteca	San Andrés Dinicuiti	Mujeres	2017	pobm_00_04	100
1412	20089	20	Oaxaca-Región Mixteca	San Andrés Dinicuiti	Mujeres	2018	pobm_00_04	100
1413	20089	20	Oaxaca-Región Mixteca	San Andrés Dinicuiti	Mujeres	2019	pobm_00_04	99
1414	20089	20	Oaxaca-Región Mixteca	San Andrés Dinicuiti	Mujeres	2020	pobm_00_04	98
1415	20089	20	Oaxaca-Región Mixteca	San Andrés Dinicuiti	Mujeres	2021	pobm_00_04	98
1416	20089	20	Oaxaca-Región Mixteca	San Andrés Dinicuiti	Mujeres	2022	pobm_00_04	97
1417	20089	20	Oaxaca-Región Mixteca	San Andrés Dinicuiti	Mujeres	2023	pobm_00_04	96
1418	20089	20	Oaxaca-Región Mixteca	San Andrés Dinicuiti	Mujeres	2024	pobm_00_04	95
1419	20089	20	Oaxaca-Región Mixteca	San Andrés Dinicuiti	Mujeres	2025	pobm_00_04	94
1420	20089	20	Oaxaca-Región Mixteca	San Andrés Dinicuiti	Mujeres	2026	pobm_00_04	93
1421	20089	20	Oaxaca-Región Mixteca	San Andrés Dinicuiti	Mujeres	2027	pobm_00_04	91
1422	20089	20	Oaxaca-Región Mixteca	San Andrés Dinicuiti	Mujeres	2028	pobm_00_04	89
1423	20089	20	Oaxaca-Región Mixteca	San Andrés Dinicuiti	Mujeres	2029	pobm_00_04	87
1424	20089	20	Oaxaca-Región Mixteca	San Andrés Dinicuiti	Mujeres	2030	pobm_00_04	84
1425	20090	20	Oaxaca-Región Costa	San Andrés Huaxpaltepec	Mujeres	2015	pobm_00_04	288
1426	20090	20	Oaxaca-Región Costa	San Andrés Huaxpaltepec	Mujeres	2016	pobm_00_04	284
1427	20090	20	Oaxaca-Región Costa	San Andrés Huaxpaltepec	Mujeres	2017	pobm_00_04	279
1428	20090	20	Oaxaca-Región Costa	San Andrés Huaxpaltepec	Mujeres	2018	pobm_00_04	274
1429	20090	20	Oaxaca-Región Costa	San Andrés Huaxpaltepec	Mujeres	2019	pobm_00_04	271
1430	20090	20	Oaxaca-Región Costa	San Andrés Huaxpaltepec	Mujeres	2020	pobm_00_04	268
1431	20090	20	Oaxaca-Región Costa	San Andrés Huaxpaltepec	Mujeres	2021	pobm_00_04	266
1432	20090	20	Oaxaca-Región Costa	San Andrés Huaxpaltepec	Mujeres	2022	pobm_00_04	265
1433	20090	20	Oaxaca-Región Costa	San Andrés Huaxpaltepec	Mujeres	2023	pobm_00_04	264
1434	20090	20	Oaxaca-Región Costa	San Andrés Huaxpaltepec	Mujeres	2024	pobm_00_04	264
1435	20090	20	Oaxaca-Región Costa	San Andrés Huaxpaltepec	Mujeres	2025	pobm_00_04	264
1436	20090	20	Oaxaca-Región Costa	San Andrés Huaxpaltepec	Mujeres	2026	pobm_00_04	265
1437	20090	20	Oaxaca-Región Costa	San Andrés Huaxpaltepec	Mujeres	2027	pobm_00_04	267
1438	20090	20	Oaxaca-Región Costa	San Andrés Huaxpaltepec	Mujeres	2028	pobm_00_04	270
1439	20090	20	Oaxaca-Región Costa	San Andrés Huaxpaltepec	Mujeres	2029	pobm_00_04	273
1440	20090	20	Oaxaca-Región Costa	San Andrés Huaxpaltepec	Mujeres	2030	pobm_00_04	277
1441	20091	20	Oaxaca-Región Valles Centrales	San Andrés Huayápam	Mujeres	2015	pobm_00_04	202
1442	20091	20	Oaxaca-Región Valles Centrales	San Andrés Huayápam	Mujeres	2016	pobm_00_04	200
1443	20091	20	Oaxaca-Región Valles Centrales	San Andrés Huayápam	Mujeres	2017	pobm_00_04	198
1444	20091	20	Oaxaca-Región Valles Centrales	San Andrés Huayápam	Mujeres	2018	pobm_00_04	195
1445	20091	20	Oaxaca-Región Valles Centrales	San Andrés Huayápam	Mujeres	2019	pobm_00_04	193
1446	20091	20	Oaxaca-Región Valles Centrales	San Andrés Huayápam	Mujeres	2020	pobm_00_04	191
1447	20091	20	Oaxaca-Región Valles Centrales	San Andrés Huayápam	Mujeres	2021	pobm_00_04	189
1448	20091	20	Oaxaca-Región Valles Centrales	San Andrés Huayápam	Mujeres	2022	pobm_00_04	187
1449	20091	20	Oaxaca-Región Valles Centrales	San Andrés Huayápam	Mujeres	2023	pobm_00_04	185
1450	20091	20	Oaxaca-Región Valles Centrales	San Andrés Huayápam	Mujeres	2024	pobm_00_04	184
1451	20091	20	Oaxaca-Región Valles Centrales	San Andrés Huayápam	Mujeres	2025	pobm_00_04	182
1452	20091	20	Oaxaca-Región Valles Centrales	San Andrés Huayápam	Mujeres	2026	pobm_00_04	181
1453	20091	20	Oaxaca-Región Valles Centrales	San Andrés Huayápam	Mujeres	2027	pobm_00_04	179
1454	20091	20	Oaxaca-Región Valles Centrales	San Andrés Huayápam	Mujeres	2028	pobm_00_04	178
1455	20091	20	Oaxaca-Región Valles Centrales	San Andrés Huayápam	Mujeres	2029	pobm_00_04	177
1456	20091	20	Oaxaca-Región Valles Centrales	San Andrés Huayápam	Mujeres	2030	pobm_00_04	176
1457	20092	20	Oaxaca-Región Valles Centrales	San Andrés Ixtlahuaca	Mujeres	2015	pobm_00_04	65
1458	20092	20	Oaxaca-Región Valles Centrales	San Andrés Ixtlahuaca	Mujeres	2016	pobm_00_04	65
1459	20092	20	Oaxaca-Región Valles Centrales	San Andrés Ixtlahuaca	Mujeres	2017	pobm_00_04	64
1460	20092	20	Oaxaca-Región Valles Centrales	San Andrés Ixtlahuaca	Mujeres	2018	pobm_00_04	64
1461	20092	20	Oaxaca-Región Valles Centrales	San Andrés Ixtlahuaca	Mujeres	2019	pobm_00_04	64
1462	20092	20	Oaxaca-Región Valles Centrales	San Andrés Ixtlahuaca	Mujeres	2020	pobm_00_04	64
1463	20092	20	Oaxaca-Región Valles Centrales	San Andrés Ixtlahuaca	Mujeres	2021	pobm_00_04	64
1464	20092	20	Oaxaca-Región Valles Centrales	San Andrés Ixtlahuaca	Mujeres	2022	pobm_00_04	64
1465	20092	20	Oaxaca-Región Valles Centrales	San Andrés Ixtlahuaca	Mujeres	2023	pobm_00_04	64
1466	20092	20	Oaxaca-Región Valles Centrales	San Andrés Ixtlahuaca	Mujeres	2024	pobm_00_04	64
1467	20092	20	Oaxaca-Región Valles Centrales	San Andrés Ixtlahuaca	Mujeres	2025	pobm_00_04	65
1468	20092	20	Oaxaca-Región Valles Centrales	San Andrés Ixtlahuaca	Mujeres	2026	pobm_00_04	65
1469	20092	20	Oaxaca-Región Valles Centrales	San Andrés Ixtlahuaca	Mujeres	2027	pobm_00_04	65
1470	20092	20	Oaxaca-Región Valles Centrales	San Andrés Ixtlahuaca	Mujeres	2028	pobm_00_04	66
1471	20092	20	Oaxaca-Región Valles Centrales	San Andrés Ixtlahuaca	Mujeres	2029	pobm_00_04	66
1472	20092	20	Oaxaca-Región Valles Centrales	San Andrés Ixtlahuaca	Mujeres	2030	pobm_00_04	67
1473	20093	20	Oaxaca-Región Mixteca	San Andrés Lagunas	Mujeres	2015	pobm_00_04	19
1474	20093	20	Oaxaca-Región Mixteca	San Andrés Lagunas	Mujeres	2016	pobm_00_04	19
1475	20093	20	Oaxaca-Región Mixteca	San Andrés Lagunas	Mujeres	2017	pobm_00_04	18
1476	20093	20	Oaxaca-Región Mixteca	San Andrés Lagunas	Mujeres	2018	pobm_00_04	18
1477	20093	20	Oaxaca-Región Mixteca	San Andrés Lagunas	Mujeres	2019	pobm_00_04	18
1478	20093	20	Oaxaca-Región Mixteca	San Andrés Lagunas	Mujeres	2020	pobm_00_04	18
1479	20093	20	Oaxaca-Región Mixteca	San Andrés Lagunas	Mujeres	2021	pobm_00_04	18
1480	20093	20	Oaxaca-Región Mixteca	San Andrés Lagunas	Mujeres	2022	pobm_00_04	18
1481	20093	20	Oaxaca-Región Mixteca	San Andrés Lagunas	Mujeres	2023	pobm_00_04	18
1482	20093	20	Oaxaca-Región Mixteca	San Andrés Lagunas	Mujeres	2024	pobm_00_04	18
1483	20093	20	Oaxaca-Región Mixteca	San Andrés Lagunas	Mujeres	2025	pobm_00_04	18
1484	20093	20	Oaxaca-Región Mixteca	San Andrés Lagunas	Mujeres	2026	pobm_00_04	18
1485	20093	20	Oaxaca-Región Mixteca	San Andrés Lagunas	Mujeres	2027	pobm_00_04	19
1486	20093	20	Oaxaca-Región Mixteca	San Andrés Lagunas	Mujeres	2028	pobm_00_04	19
1487	20093	20	Oaxaca-Región Mixteca	San Andrés Lagunas	Mujeres	2029	pobm_00_04	19
1488	20093	20	Oaxaca-Región Mixteca	San Andrés Lagunas	Mujeres	2030	pobm_00_04	20
1489	20094	20	Oaxaca-Región Mixteca	San Andrés Nuxiño	Mujeres	2015	pobm_00_04	88
1490	20094	20	Oaxaca-Región Mixteca	San Andrés Nuxiño	Mujeres	2016	pobm_00_04	84
1491	20094	20	Oaxaca-Región Mixteca	San Andrés Nuxiño	Mujeres	2017	pobm_00_04	81
1492	20094	20	Oaxaca-Región Mixteca	San Andrés Nuxiño	Mujeres	2018	pobm_00_04	78
1493	20094	20	Oaxaca-Región Mixteca	San Andrés Nuxiño	Mujeres	2019	pobm_00_04	75
1494	20094	20	Oaxaca-Región Mixteca	San Andrés Nuxiño	Mujeres	2020	pobm_00_04	73
1495	20094	20	Oaxaca-Región Mixteca	San Andrés Nuxiño	Mujeres	2021	pobm_00_04	71
1496	20094	20	Oaxaca-Región Mixteca	San Andrés Nuxiño	Mujeres	2022	pobm_00_04	69
1497	20094	20	Oaxaca-Región Mixteca	San Andrés Nuxiño	Mujeres	2023	pobm_00_04	69
1498	20094	20	Oaxaca-Región Mixteca	San Andrés Nuxiño	Mujeres	2024	pobm_00_04	68
1499	20094	20	Oaxaca-Región Mixteca	San Andrés Nuxiño	Mujeres	2025	pobm_00_04	68
1500	20094	20	Oaxaca-Región Mixteca	San Andrés Nuxiño	Mujeres	2026	pobm_00_04	69
1501	20094	20	Oaxaca-Región Mixteca	San Andrés Nuxiño	Mujeres	2027	pobm_00_04	70
1502	20094	20	Oaxaca-Región Mixteca	San Andrés Nuxiño	Mujeres	2028	pobm_00_04	71
1503	20094	20	Oaxaca-Región Mixteca	San Andrés Nuxiño	Mujeres	2029	pobm_00_04	74
1504	20094	20	Oaxaca-Región Mixteca	San Andrés Nuxiño	Mujeres	2030	pobm_00_04	77
1505	20095	20	Oaxaca-Región Sierra Sur	San Andrés Paxtlán	Mujeres	2015	pobm_00_04	235
1506	20095	20	Oaxaca-Región Sierra Sur	San Andrés Paxtlán	Mujeres	2016	pobm_00_04	234
1507	20095	20	Oaxaca-Región Sierra Sur	San Andrés Paxtlán	Mujeres	2017	pobm_00_04	231
1508	20095	20	Oaxaca-Región Sierra Sur	San Andrés Paxtlán	Mujeres	2018	pobm_00_04	229
1509	20095	20	Oaxaca-Región Sierra Sur	San Andrés Paxtlán	Mujeres	2019	pobm_00_04	226
1510	20095	20	Oaxaca-Región Sierra Sur	San Andrés Paxtlán	Mujeres	2020	pobm_00_04	224
1511	20095	20	Oaxaca-Región Sierra Sur	San Andrés Paxtlán	Mujeres	2021	pobm_00_04	221
1512	20095	20	Oaxaca-Región Sierra Sur	San Andrés Paxtlán	Mujeres	2022	pobm_00_04	219
1513	20095	20	Oaxaca-Región Sierra Sur	San Andrés Paxtlán	Mujeres	2023	pobm_00_04	216
1514	20095	20	Oaxaca-Región Sierra Sur	San Andrés Paxtlán	Mujeres	2024	pobm_00_04	213
1515	20095	20	Oaxaca-Región Sierra Sur	San Andrés Paxtlán	Mujeres	2025	pobm_00_04	209
1516	20095	20	Oaxaca-Región Sierra Sur	San Andrés Paxtlán	Mujeres	2026	pobm_00_04	206
1517	20095	20	Oaxaca-Región Sierra Sur	San Andrés Paxtlán	Mujeres	2027	pobm_00_04	202
1518	20095	20	Oaxaca-Región Sierra Sur	San Andrés Paxtlán	Mujeres	2028	pobm_00_04	197
1519	20095	20	Oaxaca-Región Sierra Sur	San Andrés Paxtlán	Mujeres	2029	pobm_00_04	193
1520	20095	20	Oaxaca-Región Sierra Sur	San Andrés Paxtlán	Mujeres	2030	pobm_00_04	188
1521	20096	20	Oaxaca-Región Mixteca	San Andrés Sinaxtla	Mujeres	2015	pobm_00_04	30
1522	20096	20	Oaxaca-Región Mixteca	San Andrés Sinaxtla	Mujeres	2016	pobm_00_04	31
1523	20096	20	Oaxaca-Región Mixteca	San Andrés Sinaxtla	Mujeres	2017	pobm_00_04	31
1524	20096	20	Oaxaca-Región Mixteca	San Andrés Sinaxtla	Mujeres	2018	pobm_00_04	31
1525	20096	20	Oaxaca-Región Mixteca	San Andrés Sinaxtla	Mujeres	2019	pobm_00_04	31
1526	20096	20	Oaxaca-Región Mixteca	San Andrés Sinaxtla	Mujeres	2020	pobm_00_04	31
1527	20096	20	Oaxaca-Región Mixteca	San Andrés Sinaxtla	Mujeres	2021	pobm_00_04	31
1528	20096	20	Oaxaca-Región Mixteca	San Andrés Sinaxtla	Mujeres	2022	pobm_00_04	32
1529	20096	20	Oaxaca-Región Mixteca	San Andrés Sinaxtla	Mujeres	2023	pobm_00_04	32
1530	20096	20	Oaxaca-Región Mixteca	San Andrés Sinaxtla	Mujeres	2024	pobm_00_04	32
1531	20096	20	Oaxaca-Región Mixteca	San Andrés Sinaxtla	Mujeres	2025	pobm_00_04	32
1532	20096	20	Oaxaca-Región Mixteca	San Andrés Sinaxtla	Mujeres	2026	pobm_00_04	30
1533	20096	20	Oaxaca-Región Mixteca	San Andrés Sinaxtla	Mujeres	2027	pobm_00_04	30
1534	20096	20	Oaxaca-Región Mixteca	San Andrés Sinaxtla	Mujeres	2028	pobm_00_04	30
1535	20096	20	Oaxaca-Región Mixteca	San Andrés Sinaxtla	Mujeres	2029	pobm_00_04	30
1536	20096	20	Oaxaca-Región Mixteca	San Andrés Sinaxtla	Mujeres	2030	pobm_00_04	29
1537	20097	20	Oaxaca-Región Sierra Norte	San Andrés Solaga	Mujeres	2015	pobm_00_04	57
1538	20097	20	Oaxaca-Región Sierra Norte	San Andrés Solaga	Mujeres	2016	pobm_00_04	55
1539	20097	20	Oaxaca-Región Sierra Norte	San Andrés Solaga	Mujeres	2017	pobm_00_04	52
1540	20097	20	Oaxaca-Región Sierra Norte	San Andrés Solaga	Mujeres	2018	pobm_00_04	50
1541	20097	20	Oaxaca-Región Sierra Norte	San Andrés Solaga	Mujeres	2019	pobm_00_04	48
1542	20097	20	Oaxaca-Región Sierra Norte	San Andrés Solaga	Mujeres	2020	pobm_00_04	46
1543	20097	20	Oaxaca-Región Sierra Norte	San Andrés Solaga	Mujeres	2021	pobm_00_04	45
1544	20097	20	Oaxaca-Región Sierra Norte	San Andrés Solaga	Mujeres	2022	pobm_00_04	43
1545	20097	20	Oaxaca-Región Sierra Norte	San Andrés Solaga	Mujeres	2023	pobm_00_04	42
1546	20097	20	Oaxaca-Región Sierra Norte	San Andrés Solaga	Mujeres	2024	pobm_00_04	42
1547	20097	20	Oaxaca-Región Sierra Norte	San Andrés Solaga	Mujeres	2025	pobm_00_04	41
1548	20097	20	Oaxaca-Región Sierra Norte	San Andrés Solaga	Mujeres	2026	pobm_00_04	41
1549	20097	20	Oaxaca-Región Sierra Norte	San Andrés Solaga	Mujeres	2027	pobm_00_04	42
1550	20097	20	Oaxaca-Región Sierra Norte	San Andrés Solaga	Mujeres	2028	pobm_00_04	42
1551	20097	20	Oaxaca-Región Sierra Norte	San Andrés Solaga	Mujeres	2029	pobm_00_04	43
1552	20097	20	Oaxaca-Región Sierra Norte	San Andrés Solaga	Mujeres	2030	pobm_00_04	45
1553	20098	20	Oaxaca-Región Cañada	San Andrés Teotilálpam	Mujeres	2015	pobm_00_04	242
1554	20098	20	Oaxaca-Región Cañada	San Andrés Teotilálpam	Mujeres	2016	pobm_00_04	236
1555	20098	20	Oaxaca-Región Cañada	San Andrés Teotilálpam	Mujeres	2017	pobm_00_04	230
1556	20098	20	Oaxaca-Región Cañada	San Andrés Teotilálpam	Mujeres	2018	pobm_00_04	224
1557	20098	20	Oaxaca-Región Cañada	San Andrés Teotilálpam	Mujeres	2019	pobm_00_04	218
1558	20098	20	Oaxaca-Región Cañada	San Andrés Teotilálpam	Mujeres	2020	pobm_00_04	214
1559	20098	20	Oaxaca-Región Cañada	San Andrés Teotilálpam	Mujeres	2021	pobm_00_04	210
1560	20098	20	Oaxaca-Región Cañada	San Andrés Teotilálpam	Mujeres	2022	pobm_00_04	207
1561	20098	20	Oaxaca-Región Cañada	San Andrés Teotilálpam	Mujeres	2023	pobm_00_04	204
1562	20098	20	Oaxaca-Región Cañada	San Andrés Teotilálpam	Mujeres	2024	pobm_00_04	202
1563	20098	20	Oaxaca-Región Cañada	San Andrés Teotilálpam	Mujeres	2025	pobm_00_04	200
1564	20098	20	Oaxaca-Región Cañada	San Andrés Teotilálpam	Mujeres	2026	pobm_00_04	200
1565	20098	20	Oaxaca-Región Cañada	San Andrés Teotilálpam	Mujeres	2027	pobm_00_04	200
1566	20098	20	Oaxaca-Región Cañada	San Andrés Teotilálpam	Mujeres	2028	pobm_00_04	201
1567	20098	20	Oaxaca-Región Cañada	San Andrés Teotilálpam	Mujeres	2029	pobm_00_04	203
1568	20098	20	Oaxaca-Región Cañada	San Andrés Teotilálpam	Mujeres	2030	pobm_00_04	205
1569	20099	20	Oaxaca-Región Mixteca	San Andrés Tepetlapa	Mujeres	2015	pobm_00_04	22
1570	20099	20	Oaxaca-Región Mixteca	San Andrés Tepetlapa	Mujeres	2016	pobm_00_04	22
1571	20099	20	Oaxaca-Región Mixteca	San Andrés Tepetlapa	Mujeres	2017	pobm_00_04	21
1572	20099	20	Oaxaca-Región Mixteca	San Andrés Tepetlapa	Mujeres	2018	pobm_00_04	21
1573	20099	20	Oaxaca-Región Mixteca	San Andrés Tepetlapa	Mujeres	2019	pobm_00_04	20
1574	20099	20	Oaxaca-Región Mixteca	San Andrés Tepetlapa	Mujeres	2020	pobm_00_04	20
1575	20099	20	Oaxaca-Región Mixteca	San Andrés Tepetlapa	Mujeres	2021	pobm_00_04	19
1576	20099	20	Oaxaca-Región Mixteca	San Andrés Tepetlapa	Mujeres	2022	pobm_00_04	19
1577	20099	20	Oaxaca-Región Mixteca	San Andrés Tepetlapa	Mujeres	2023	pobm_00_04	18
1578	20099	20	Oaxaca-Región Mixteca	San Andrés Tepetlapa	Mujeres	2024	pobm_00_04	18
1579	20099	20	Oaxaca-Región Mixteca	San Andrés Tepetlapa	Mujeres	2025	pobm_00_04	18
1580	20099	20	Oaxaca-Región Mixteca	San Andrés Tepetlapa	Mujeres	2026	pobm_00_04	17
1581	20099	20	Oaxaca-Región Mixteca	San Andrés Tepetlapa	Mujeres	2027	pobm_00_04	17
1582	20099	20	Oaxaca-Región Mixteca	San Andrés Tepetlapa	Mujeres	2028	pobm_00_04	16
1583	20099	20	Oaxaca-Región Mixteca	San Andrés Tepetlapa	Mujeres	2029	pobm_00_04	16
1584	20099	20	Oaxaca-Región Mixteca	San Andrés Tepetlapa	Mujeres	2030	pobm_00_04	16
1585	20100	20	Oaxaca-Región Sierra Norte	San Andrés Yaá	Mujeres	2015	pobm_00_04	10
1586	20100	20	Oaxaca-Región Sierra Norte	San Andrés Yaá	Mujeres	2016	pobm_00_04	10
1587	20100	20	Oaxaca-Región Sierra Norte	San Andrés Yaá	Mujeres	2017	pobm_00_04	9
1588	20100	20	Oaxaca-Región Sierra Norte	San Andrés Yaá	Mujeres	2018	pobm_00_04	9
1589	20100	20	Oaxaca-Región Sierra Norte	San Andrés Yaá	Mujeres	2019	pobm_00_04	9
1590	20100	20	Oaxaca-Región Sierra Norte	San Andrés Yaá	Mujeres	2020	pobm_00_04	9
1591	20100	20	Oaxaca-Región Sierra Norte	San Andrés Yaá	Mujeres	2021	pobm_00_04	9
1592	20100	20	Oaxaca-Región Sierra Norte	San Andrés Yaá	Mujeres	2022	pobm_00_04	9
1593	20100	20	Oaxaca-Región Sierra Norte	San Andrés Yaá	Mujeres	2023	pobm_00_04	9
1594	20100	20	Oaxaca-Región Sierra Norte	San Andrés Yaá	Mujeres	2024	pobm_00_04	9
1595	20100	20	Oaxaca-Región Sierra Norte	San Andrés Yaá	Mujeres	2025	pobm_00_04	9
1596	20100	20	Oaxaca-Región Sierra Norte	San Andrés Yaá	Mujeres	2026	pobm_00_04	9
1597	20100	20	Oaxaca-Región Sierra Norte	San Andrés Yaá	Mujeres	2027	pobm_00_04	9
1598	20100	20	Oaxaca-Región Sierra Norte	San Andrés Yaá	Mujeres	2028	pobm_00_04	10
1599	20100	20	Oaxaca-Región Sierra Norte	San Andrés Yaá	Mujeres	2029	pobm_00_04	10
1600	20100	20	Oaxaca-Región Sierra Norte	San Andrés Yaá	Mujeres	2030	pobm_00_04	10
1601	20101	20	Oaxaca-Región Valles Centrales	San Andrés Zabache	Mujeres	2015	pobm_00_04	27
1602	20101	20	Oaxaca-Región Valles Centrales	San Andrés Zabache	Mujeres	2016	pobm_00_04	26
1603	20101	20	Oaxaca-Región Valles Centrales	San Andrés Zabache	Mujeres	2017	pobm_00_04	25
1604	20101	20	Oaxaca-Región Valles Centrales	San Andrés Zabache	Mujeres	2018	pobm_00_04	24
1605	20101	20	Oaxaca-Región Valles Centrales	San Andrés Zabache	Mujeres	2019	pobm_00_04	23
1606	20101	20	Oaxaca-Región Valles Centrales	San Andrés Zabache	Mujeres	2020	pobm_00_04	23
1607	20101	20	Oaxaca-Región Valles Centrales	San Andrés Zabache	Mujeres	2021	pobm_00_04	23
1608	20101	20	Oaxaca-Región Valles Centrales	San Andrés Zabache	Mujeres	2022	pobm_00_04	23
1609	20101	20	Oaxaca-Región Valles Centrales	San Andrés Zabache	Mujeres	2023	pobm_00_04	23
1610	20101	20	Oaxaca-Región Valles Centrales	San Andrés Zabache	Mujeres	2024	pobm_00_04	23
1611	20101	20	Oaxaca-Región Valles Centrales	San Andrés Zabache	Mujeres	2025	pobm_00_04	24
1612	20101	20	Oaxaca-Región Valles Centrales	San Andrés Zabache	Mujeres	2026	pobm_00_04	25
1613	20101	20	Oaxaca-Región Valles Centrales	San Andrés Zabache	Mujeres	2027	pobm_00_04	26
1614	20101	20	Oaxaca-Región Valles Centrales	San Andrés Zabache	Mujeres	2028	pobm_00_04	28
1615	20101	20	Oaxaca-Región Valles Centrales	San Andrés Zabache	Mujeres	2029	pobm_00_04	29
1616	20101	20	Oaxaca-Región Valles Centrales	San Andrés Zabache	Mujeres	2030	pobm_00_04	31
1617	20102	20	Oaxaca-Región Valles Centrales	San Andrés Zautla	Mujeres	2015	pobm_00_04	201
1618	20102	20	Oaxaca-Región Valles Centrales	San Andrés Zautla	Mujeres	2016	pobm_00_04	203
1619	20102	20	Oaxaca-Región Valles Centrales	San Andrés Zautla	Mujeres	2017	pobm_00_04	203
1620	20102	20	Oaxaca-Región Valles Centrales	San Andrés Zautla	Mujeres	2018	pobm_00_04	203
1621	20102	20	Oaxaca-Región Valles Centrales	San Andrés Zautla	Mujeres	2019	pobm_00_04	203
1622	20102	20	Oaxaca-Región Valles Centrales	San Andrés Zautla	Mujeres	2020	pobm_00_04	203
1623	20102	20	Oaxaca-Región Valles Centrales	San Andrés Zautla	Mujeres	2021	pobm_00_04	203
1624	20102	20	Oaxaca-Región Valles Centrales	San Andrés Zautla	Mujeres	2022	pobm_00_04	203
1625	20102	20	Oaxaca-Región Valles Centrales	San Andrés Zautla	Mujeres	2023	pobm_00_04	202
1626	20102	20	Oaxaca-Región Valles Centrales	San Andrés Zautla	Mujeres	2024	pobm_00_04	201
1627	20102	20	Oaxaca-Región Valles Centrales	San Andrés Zautla	Mujeres	2025	pobm_00_04	199
1628	20102	20	Oaxaca-Región Valles Centrales	San Andrés Zautla	Mujeres	2026	pobm_00_04	197
1629	20102	20	Oaxaca-Región Valles Centrales	San Andrés Zautla	Mujeres	2027	pobm_00_04	194
1630	20102	20	Oaxaca-Región Valles Centrales	San Andrés Zautla	Mujeres	2028	pobm_00_04	191
1631	20102	20	Oaxaca-Región Valles Centrales	San Andrés Zautla	Mujeres	2029	pobm_00_04	187
1632	20102	20	Oaxaca-Región Valles Centrales	San Andrés Zautla	Mujeres	2030	pobm_00_04	182
1633	20103	20	Oaxaca-Región Valles Centrales	San Antonino Castillo Velasco	Mujeres	2015	pobm_00_04	251
1634	20103	20	Oaxaca-Región Valles Centrales	San Antonino Castillo Velasco	Mujeres	2016	pobm_00_04	252
1635	20103	20	Oaxaca-Región Valles Centrales	San Antonino Castillo Velasco	Mujeres	2017	pobm_00_04	252
1636	20103	20	Oaxaca-Región Valles Centrales	San Antonino Castillo Velasco	Mujeres	2018	pobm_00_04	252
1637	20103	20	Oaxaca-Región Valles Centrales	San Antonino Castillo Velasco	Mujeres	2019	pobm_00_04	251
1638	20103	20	Oaxaca-Región Valles Centrales	San Antonino Castillo Velasco	Mujeres	2020	pobm_00_04	251
1639	20103	20	Oaxaca-Región Valles Centrales	San Antonino Castillo Velasco	Mujeres	2021	pobm_00_04	250
1640	20103	20	Oaxaca-Región Valles Centrales	San Antonino Castillo Velasco	Mujeres	2022	pobm_00_04	249
1641	20103	20	Oaxaca-Región Valles Centrales	San Antonino Castillo Velasco	Mujeres	2023	pobm_00_04	247
1642	20103	20	Oaxaca-Región Valles Centrales	San Antonino Castillo Velasco	Mujeres	2024	pobm_00_04	245
1643	20103	20	Oaxaca-Región Valles Centrales	San Antonino Castillo Velasco	Mujeres	2025	pobm_00_04	242
1644	20103	20	Oaxaca-Región Valles Centrales	San Antonino Castillo Velasco	Mujeres	2026	pobm_00_04	239
1645	20103	20	Oaxaca-Región Valles Centrales	San Antonino Castillo Velasco	Mujeres	2027	pobm_00_04	234
1646	20103	20	Oaxaca-Región Valles Centrales	San Antonino Castillo Velasco	Mujeres	2028	pobm_00_04	229
1647	20103	20	Oaxaca-Región Valles Centrales	San Antonino Castillo Velasco	Mujeres	2029	pobm_00_04	223
1648	20103	20	Oaxaca-Región Valles Centrales	San Antonino Castillo Velasco	Mujeres	2030	pobm_00_04	216
1649	20104	20	Oaxaca-Región Valles Centrales	San Antonino el Alto	Mujeres	2015	pobm_00_04	129
1650	20104	20	Oaxaca-Región Valles Centrales	San Antonino el Alto	Mujeres	2016	pobm_00_04	127
1651	20104	20	Oaxaca-Región Valles Centrales	San Antonino el Alto	Mujeres	2017	pobm_00_04	126
1652	20104	20	Oaxaca-Región Valles Centrales	San Antonino el Alto	Mujeres	2018	pobm_00_04	124
1653	20104	20	Oaxaca-Región Valles Centrales	San Antonino el Alto	Mujeres	2019	pobm_00_04	122
1654	20104	20	Oaxaca-Región Valles Centrales	San Antonino el Alto	Mujeres	2020	pobm_00_04	121
1655	20104	20	Oaxaca-Región Valles Centrales	San Antonino el Alto	Mujeres	2021	pobm_00_04	120
1656	20104	20	Oaxaca-Región Valles Centrales	San Antonino el Alto	Mujeres	2022	pobm_00_04	119
1657	20104	20	Oaxaca-Región Valles Centrales	San Antonino el Alto	Mujeres	2023	pobm_00_04	118
1658	20104	20	Oaxaca-Región Valles Centrales	San Antonino el Alto	Mujeres	2024	pobm_00_04	117
1659	20104	20	Oaxaca-Región Valles Centrales	San Antonino el Alto	Mujeres	2025	pobm_00_04	116
1660	20104	20	Oaxaca-Región Valles Centrales	San Antonino el Alto	Mujeres	2026	pobm_00_04	115
1661	20104	20	Oaxaca-Región Valles Centrales	San Antonino el Alto	Mujeres	2027	pobm_00_04	113
1662	20104	20	Oaxaca-Región Valles Centrales	San Antonino el Alto	Mujeres	2028	pobm_00_04	112
1663	20104	20	Oaxaca-Región Valles Centrales	San Antonino el Alto	Mujeres	2029	pobm_00_04	111
1664	20104	20	Oaxaca-Región Valles Centrales	San Antonino el Alto	Mujeres	2030	pobm_00_04	109
1665	20105	20	Oaxaca-Región Mixteca	San Antonino Monte Verde	Mujeres	2015	pobm_00_04	414
1666	20105	20	Oaxaca-Región Mixteca	San Antonino Monte Verde	Mujeres	2016	pobm_00_04	407
1667	20105	20	Oaxaca-Región Mixteca	San Antonino Monte Verde	Mujeres	2017	pobm_00_04	398
1668	20105	20	Oaxaca-Región Mixteca	San Antonino Monte Verde	Mujeres	2018	pobm_00_04	390
1669	20105	20	Oaxaca-Región Mixteca	San Antonino Monte Verde	Mujeres	2019	pobm_00_04	382
1670	20105	20	Oaxaca-Región Mixteca	San Antonino Monte Verde	Mujeres	2020	pobm_00_04	376
1671	20105	20	Oaxaca-Región Mixteca	San Antonino Monte Verde	Mujeres	2021	pobm_00_04	371
1672	20105	20	Oaxaca-Región Mixteca	San Antonino Monte Verde	Mujeres	2022	pobm_00_04	366
1673	20105	20	Oaxaca-Región Mixteca	San Antonino Monte Verde	Mujeres	2023	pobm_00_04	363
1674	20105	20	Oaxaca-Región Mixteca	San Antonino Monte Verde	Mujeres	2024	pobm_00_04	360
1675	20105	20	Oaxaca-Región Mixteca	San Antonino Monte Verde	Mujeres	2025	pobm_00_04	358
1676	20105	20	Oaxaca-Región Mixteca	San Antonino Monte Verde	Mujeres	2026	pobm_00_04	357
1677	20105	20	Oaxaca-Región Mixteca	San Antonino Monte Verde	Mujeres	2027	pobm_00_04	358
1678	20105	20	Oaxaca-Región Mixteca	San Antonino Monte Verde	Mujeres	2028	pobm_00_04	359
1679	20105	20	Oaxaca-Región Mixteca	San Antonino Monte Verde	Mujeres	2029	pobm_00_04	362
1680	20105	20	Oaxaca-Región Mixteca	San Antonino Monte Verde	Mujeres	2030	pobm_00_04	366
1681	20106	20	Oaxaca-Región Mixteca	San Antonio Acutla	Mujeres	2015	pobm_00_04	13
1682	20106	20	Oaxaca-Región Mixteca	San Antonio Acutla	Mujeres	2016	pobm_00_04	12
1683	20106	20	Oaxaca-Región Mixteca	San Antonio Acutla	Mujeres	2017	pobm_00_04	11
1684	20106	20	Oaxaca-Región Mixteca	San Antonio Acutla	Mujeres	2018	pobm_00_04	11
1685	20106	20	Oaxaca-Región Mixteca	San Antonio Acutla	Mujeres	2019	pobm_00_04	10
1686	20106	20	Oaxaca-Región Mixteca	San Antonio Acutla	Mujeres	2020	pobm_00_04	10
1687	20106	20	Oaxaca-Región Mixteca	San Antonio Acutla	Mujeres	2021	pobm_00_04	9
1688	20106	20	Oaxaca-Región Mixteca	San Antonio Acutla	Mujeres	2022	pobm_00_04	9
1689	20106	20	Oaxaca-Región Mixteca	San Antonio Acutla	Mujeres	2023	pobm_00_04	9
1690	20106	20	Oaxaca-Región Mixteca	San Antonio Acutla	Mujeres	2024	pobm_00_04	8
1691	20106	20	Oaxaca-Región Mixteca	San Antonio Acutla	Mujeres	2025	pobm_00_04	8
1692	20106	20	Oaxaca-Región Mixteca	San Antonio Acutla	Mujeres	2026	pobm_00_04	8
1693	20106	20	Oaxaca-Región Mixteca	San Antonio Acutla	Mujeres	2027	pobm_00_04	8
1694	20106	20	Oaxaca-Región Mixteca	San Antonio Acutla	Mujeres	2028	pobm_00_04	8
1695	20106	20	Oaxaca-Región Mixteca	San Antonio Acutla	Mujeres	2029	pobm_00_04	9
1696	20106	20	Oaxaca-Región Mixteca	San Antonio Acutla	Mujeres	2030	pobm_00_04	9
1697	20107	20	Oaxaca-Región Valles Centrales	San Antonio de la Cal	Mujeres	2015	pobm_00_04	1192
1698	20107	20	Oaxaca-Región Valles Centrales	San Antonio de la Cal	Mujeres	2016	pobm_00_04	1200
1699	20107	20	Oaxaca-Región Valles Centrales	San Antonio de la Cal	Mujeres	2017	pobm_00_04	1201
1700	20107	20	Oaxaca-Región Valles Centrales	San Antonio de la Cal	Mujeres	2018	pobm_00_04	1201
1701	20107	20	Oaxaca-Región Valles Centrales	San Antonio de la Cal	Mujeres	2019	pobm_00_04	1200
1702	20107	20	Oaxaca-Región Valles Centrales	San Antonio de la Cal	Mujeres	2020	pobm_00_04	1198
1703	20107	20	Oaxaca-Región Valles Centrales	San Antonio de la Cal	Mujeres	2021	pobm_00_04	1195
1704	20107	20	Oaxaca-Región Valles Centrales	San Antonio de la Cal	Mujeres	2022	pobm_00_04	1190
1705	20107	20	Oaxaca-Región Valles Centrales	San Antonio de la Cal	Mujeres	2023	pobm_00_04	1182
1706	20107	20	Oaxaca-Región Valles Centrales	San Antonio de la Cal	Mujeres	2024	pobm_00_04	1173
1707	20107	20	Oaxaca-Región Valles Centrales	San Antonio de la Cal	Mujeres	2025	pobm_00_04	1159
1708	20107	20	Oaxaca-Región Valles Centrales	San Antonio de la Cal	Mujeres	2026	pobm_00_04	1142
1709	20107	20	Oaxaca-Región Valles Centrales	San Antonio de la Cal	Mujeres	2027	pobm_00_04	1122
1710	20107	20	Oaxaca-Región Valles Centrales	San Antonio de la Cal	Mujeres	2028	pobm_00_04	1100
1711	20107	20	Oaxaca-Región Valles Centrales	San Antonio de la Cal	Mujeres	2029	pobm_00_04	1072
1712	20107	20	Oaxaca-Región Valles Centrales	San Antonio de la Cal	Mujeres	2030	pobm_00_04	1041
1713	20108	20	Oaxaca-Región Valles Centrales	San Antonio Huitepec	Mujeres	2015	pobm_00_04	242
1714	20108	20	Oaxaca-Región Valles Centrales	San Antonio Huitepec	Mujeres	2016	pobm_00_04	239
1715	20108	20	Oaxaca-Región Valles Centrales	San Antonio Huitepec	Mujeres	2017	pobm_00_04	236
1716	20108	20	Oaxaca-Región Valles Centrales	San Antonio Huitepec	Mujeres	2018	pobm_00_04	234
1717	20108	20	Oaxaca-Región Valles Centrales	San Antonio Huitepec	Mujeres	2019	pobm_00_04	232
1718	20108	20	Oaxaca-Región Valles Centrales	San Antonio Huitepec	Mujeres	2020	pobm_00_04	230
1719	20108	20	Oaxaca-Región Valles Centrales	San Antonio Huitepec	Mujeres	2021	pobm_00_04	229
1720	20108	20	Oaxaca-Región Valles Centrales	San Antonio Huitepec	Mujeres	2022	pobm_00_04	229
1721	20108	20	Oaxaca-Región Valles Centrales	San Antonio Huitepec	Mujeres	2023	pobm_00_04	229
1722	20108	20	Oaxaca-Región Valles Centrales	San Antonio Huitepec	Mujeres	2024	pobm_00_04	229
1723	20108	20	Oaxaca-Región Valles Centrales	San Antonio Huitepec	Mujeres	2025	pobm_00_04	229
1724	20108	20	Oaxaca-Región Valles Centrales	San Antonio Huitepec	Mujeres	2026	pobm_00_04	230
1725	20108	20	Oaxaca-Región Valles Centrales	San Antonio Huitepec	Mujeres	2027	pobm_00_04	230
1726	20108	20	Oaxaca-Región Valles Centrales	San Antonio Huitepec	Mujeres	2028	pobm_00_04	231
1727	20108	20	Oaxaca-Región Valles Centrales	San Antonio Huitepec	Mujeres	2029	pobm_00_04	233
1728	20108	20	Oaxaca-Región Valles Centrales	San Antonio Huitepec	Mujeres	2030	pobm_00_04	234
1729	20109	20	Oaxaca-Región Cañada	San Antonio Nanahuatípam	Mujeres	2015	pobm_00_04	50
1730	20109	20	Oaxaca-Región Cañada	San Antonio Nanahuatípam	Mujeres	2016	pobm_00_04	49
1731	20109	20	Oaxaca-Región Cañada	San Antonio Nanahuatípam	Mujeres	2017	pobm_00_04	47
1732	20109	20	Oaxaca-Región Cañada	San Antonio Nanahuatípam	Mujeres	2018	pobm_00_04	45
1733	20109	20	Oaxaca-Región Cañada	San Antonio Nanahuatípam	Mujeres	2019	pobm_00_04	44
1734	20109	20	Oaxaca-Región Cañada	San Antonio Nanahuatípam	Mujeres	2020	pobm_00_04	42
1735	20109	20	Oaxaca-Región Cañada	San Antonio Nanahuatípam	Mujeres	2021	pobm_00_04	41
1736	20109	20	Oaxaca-Región Cañada	San Antonio Nanahuatípam	Mujeres	2022	pobm_00_04	40
1737	20109	20	Oaxaca-Región Cañada	San Antonio Nanahuatípam	Mujeres	2023	pobm_00_04	39
1738	20109	20	Oaxaca-Región Cañada	San Antonio Nanahuatípam	Mujeres	2024	pobm_00_04	39
1739	20109	20	Oaxaca-Región Cañada	San Antonio Nanahuatípam	Mujeres	2025	pobm_00_04	39
1740	20109	20	Oaxaca-Región Cañada	San Antonio Nanahuatípam	Mujeres	2026	pobm_00_04	38
1741	20109	20	Oaxaca-Región Cañada	San Antonio Nanahuatípam	Mujeres	2027	pobm_00_04	38
1742	20109	20	Oaxaca-Región Cañada	San Antonio Nanahuatípam	Mujeres	2028	pobm_00_04	39
1743	20109	20	Oaxaca-Región Cañada	San Antonio Nanahuatípam	Mujeres	2029	pobm_00_04	39
1744	20109	20	Oaxaca-Región Cañada	San Antonio Nanahuatípam	Mujeres	2030	pobm_00_04	40
1745	20110	20	Oaxaca-Región Mixteca	San Antonio Sinicahua	Mujeres	2015	pobm_00_04	97
1746	20110	20	Oaxaca-Región Mixteca	San Antonio Sinicahua	Mujeres	2016	pobm_00_04	96
1747	20110	20	Oaxaca-Región Mixteca	San Antonio Sinicahua	Mujeres	2017	pobm_00_04	95
1748	20110	20	Oaxaca-Región Mixteca	San Antonio Sinicahua	Mujeres	2018	pobm_00_04	93
1749	20110	20	Oaxaca-Región Mixteca	San Antonio Sinicahua	Mujeres	2019	pobm_00_04	92
1750	20110	20	Oaxaca-Región Mixteca	San Antonio Sinicahua	Mujeres	2020	pobm_00_04	91
1751	20110	20	Oaxaca-Región Mixteca	San Antonio Sinicahua	Mujeres	2021	pobm_00_04	91
1752	20110	20	Oaxaca-Región Mixteca	San Antonio Sinicahua	Mujeres	2022	pobm_00_04	90
1753	20110	20	Oaxaca-Región Mixteca	San Antonio Sinicahua	Mujeres	2023	pobm_00_04	89
1754	20110	20	Oaxaca-Región Mixteca	San Antonio Sinicahua	Mujeres	2024	pobm_00_04	88
1755	20110	20	Oaxaca-Región Mixteca	San Antonio Sinicahua	Mujeres	2025	pobm_00_04	87
1756	20110	20	Oaxaca-Región Mixteca	San Antonio Sinicahua	Mujeres	2026	pobm_00_04	87
1757	20110	20	Oaxaca-Región Mixteca	San Antonio Sinicahua	Mujeres	2027	pobm_00_04	86
1758	20110	20	Oaxaca-Región Mixteca	San Antonio Sinicahua	Mujeres	2028	pobm_00_04	85
1759	20110	20	Oaxaca-Región Mixteca	San Antonio Sinicahua	Mujeres	2029	pobm_00_04	85
1760	20110	20	Oaxaca-Región Mixteca	San Antonio Sinicahua	Mujeres	2030	pobm_00_04	84
1761	20111	20	Oaxaca-Región Costa	San Antonio Tepetlapa	Mujeres	2015	pobm_00_04	229
1762	20111	20	Oaxaca-Región Costa	San Antonio Tepetlapa	Mujeres	2016	pobm_00_04	227
1763	20111	20	Oaxaca-Región Costa	San Antonio Tepetlapa	Mujeres	2017	pobm_00_04	223
1764	20111	20	Oaxaca-Región Costa	San Antonio Tepetlapa	Mujeres	2018	pobm_00_04	220
1765	20111	20	Oaxaca-Región Costa	San Antonio Tepetlapa	Mujeres	2019	pobm_00_04	218
1766	20111	20	Oaxaca-Región Costa	San Antonio Tepetlapa	Mujeres	2020	pobm_00_04	215
1767	20111	20	Oaxaca-Región Costa	San Antonio Tepetlapa	Mujeres	2021	pobm_00_04	213
1768	20111	20	Oaxaca-Región Costa	San Antonio Tepetlapa	Mujeres	2022	pobm_00_04	212
1769	20111	20	Oaxaca-Región Costa	San Antonio Tepetlapa	Mujeres	2023	pobm_00_04	210
1770	20111	20	Oaxaca-Región Costa	San Antonio Tepetlapa	Mujeres	2024	pobm_00_04	209
1771	20111	20	Oaxaca-Región Costa	San Antonio Tepetlapa	Mujeres	2025	pobm_00_04	208
1772	20111	20	Oaxaca-Región Costa	San Antonio Tepetlapa	Mujeres	2026	pobm_00_04	207
1773	20111	20	Oaxaca-Región Costa	San Antonio Tepetlapa	Mujeres	2027	pobm_00_04	206
1774	20111	20	Oaxaca-Región Costa	San Antonio Tepetlapa	Mujeres	2028	pobm_00_04	206
1775	20111	20	Oaxaca-Región Costa	San Antonio Tepetlapa	Mujeres	2029	pobm_00_04	205
1776	20111	20	Oaxaca-Región Costa	San Antonio Tepetlapa	Mujeres	2030	pobm_00_04	205
1777	20112	20	Oaxaca-Región Valles Centrales	San Baltazar Chichicápam	Mujeres	2015	pobm_00_04	68
1778	20112	20	Oaxaca-Región Valles Centrales	San Baltazar Chichicápam	Mujeres	2016	pobm_00_04	67
1779	20112	20	Oaxaca-Región Valles Centrales	San Baltazar Chichicápam	Mujeres	2017	pobm_00_04	65
1780	20112	20	Oaxaca-Región Valles Centrales	San Baltazar Chichicápam	Mujeres	2018	pobm_00_04	64
1781	20112	20	Oaxaca-Región Valles Centrales	San Baltazar Chichicápam	Mujeres	2019	pobm_00_04	63
1782	20112	20	Oaxaca-Región Valles Centrales	San Baltazar Chichicápam	Mujeres	2020	pobm_00_04	62
1783	20112	20	Oaxaca-Región Valles Centrales	San Baltazar Chichicápam	Mujeres	2021	pobm_00_04	61
1784	20112	20	Oaxaca-Región Valles Centrales	San Baltazar Chichicápam	Mujeres	2022	pobm_00_04	61
1785	20112	20	Oaxaca-Región Valles Centrales	San Baltazar Chichicápam	Mujeres	2023	pobm_00_04	60
1786	20112	20	Oaxaca-Región Valles Centrales	San Baltazar Chichicápam	Mujeres	2024	pobm_00_04	60
1787	20112	20	Oaxaca-Región Valles Centrales	San Baltazar Chichicápam	Mujeres	2025	pobm_00_04	60
1788	20112	20	Oaxaca-Región Valles Centrales	San Baltazar Chichicápam	Mujeres	2026	pobm_00_04	60
1789	20112	20	Oaxaca-Región Valles Centrales	San Baltazar Chichicápam	Mujeres	2027	pobm_00_04	60
1790	20112	20	Oaxaca-Región Valles Centrales	San Baltazar Chichicápam	Mujeres	2028	pobm_00_04	61
1791	20112	20	Oaxaca-Región Valles Centrales	San Baltazar Chichicápam	Mujeres	2029	pobm_00_04	61
1792	20112	20	Oaxaca-Región Valles Centrales	San Baltazar Chichicápam	Mujeres	2030	pobm_00_04	62
1793	20113	20	Oaxaca-Región Costa	San Baltazar Loxicha	Mujeres	2015	pobm_00_04	150
1794	20113	20	Oaxaca-Región Costa	San Baltazar Loxicha	Mujeres	2016	pobm_00_04	147
1795	20113	20	Oaxaca-Región Costa	San Baltazar Loxicha	Mujeres	2017	pobm_00_04	144
1796	20113	20	Oaxaca-Región Costa	San Baltazar Loxicha	Mujeres	2018	pobm_00_04	141
1797	20113	20	Oaxaca-Región Costa	San Baltazar Loxicha	Mujeres	2019	pobm_00_04	138
1798	20113	20	Oaxaca-Región Costa	San Baltazar Loxicha	Mujeres	2020	pobm_00_04	136
1799	20113	20	Oaxaca-Región Costa	San Baltazar Loxicha	Mujeres	2021	pobm_00_04	134
1800	20113	20	Oaxaca-Región Costa	San Baltazar Loxicha	Mujeres	2022	pobm_00_04	133
1801	20113	20	Oaxaca-Región Costa	San Baltazar Loxicha	Mujeres	2023	pobm_00_04	132
1802	20113	20	Oaxaca-Región Costa	San Baltazar Loxicha	Mujeres	2024	pobm_00_04	131
1803	20113	20	Oaxaca-Región Costa	San Baltazar Loxicha	Mujeres	2025	pobm_00_04	130
1804	20113	20	Oaxaca-Región Costa	San Baltazar Loxicha	Mujeres	2026	pobm_00_04	130
1805	20113	20	Oaxaca-Región Costa	San Baltazar Loxicha	Mujeres	2027	pobm_00_04	130
1806	20113	20	Oaxaca-Región Costa	San Baltazar Loxicha	Mujeres	2028	pobm_00_04	130
1807	20113	20	Oaxaca-Región Costa	San Baltazar Loxicha	Mujeres	2029	pobm_00_04	131
1808	20113	20	Oaxaca-Región Costa	San Baltazar Loxicha	Mujeres	2030	pobm_00_04	132
1809	20114	20	Oaxaca-Región Sierra Norte	San Baltazar Yatzachi el Bajo	Mujeres	2015	pobm_00_04	23
1810	20114	20	Oaxaca-Región Sierra Norte	San Baltazar Yatzachi el Bajo	Mujeres	2016	pobm_00_04	22
1811	20114	20	Oaxaca-Región Sierra Norte	San Baltazar Yatzachi el Bajo	Mujeres	2017	pobm_00_04	21
1812	20114	20	Oaxaca-Región Sierra Norte	San Baltazar Yatzachi el Bajo	Mujeres	2018	pobm_00_04	21
1813	20114	20	Oaxaca-Región Sierra Norte	San Baltazar Yatzachi el Bajo	Mujeres	2019	pobm_00_04	20
1814	20114	20	Oaxaca-Región Sierra Norte	San Baltazar Yatzachi el Bajo	Mujeres	2020	pobm_00_04	20
1815	20114	20	Oaxaca-Región Sierra Norte	San Baltazar Yatzachi el Bajo	Mujeres	2021	pobm_00_04	19
1816	20114	20	Oaxaca-Región Sierra Norte	San Baltazar Yatzachi el Bajo	Mujeres	2022	pobm_00_04	19
1817	20114	20	Oaxaca-Región Sierra Norte	San Baltazar Yatzachi el Bajo	Mujeres	2023	pobm_00_04	19
1818	20114	20	Oaxaca-Región Sierra Norte	San Baltazar Yatzachi el Bajo	Mujeres	2024	pobm_00_04	19
1819	20114	20	Oaxaca-Región Sierra Norte	San Baltazar Yatzachi el Bajo	Mujeres	2025	pobm_00_04	19
1820	20114	20	Oaxaca-Región Sierra Norte	San Baltazar Yatzachi el Bajo	Mujeres	2026	pobm_00_04	19
1821	20114	20	Oaxaca-Región Sierra Norte	San Baltazar Yatzachi el Bajo	Mujeres	2027	pobm_00_04	19
1822	20114	20	Oaxaca-Región Sierra Norte	San Baltazar Yatzachi el Bajo	Mujeres	2028	pobm_00_04	19
1823	20114	20	Oaxaca-Región Sierra Norte	San Baltazar Yatzachi el Bajo	Mujeres	2029	pobm_00_04	19
1824	20114	20	Oaxaca-Región Sierra Norte	San Baltazar Yatzachi el Bajo	Mujeres	2030	pobm_00_04	19
1825	20115	20	Oaxaca-Región Valles Centrales	San Bartolo Coyotepec	Mujeres	2015	pobm_00_04	411
1826	20115	20	Oaxaca-Región Valles Centrales	San Bartolo Coyotepec	Mujeres	2016	pobm_00_04	413
1827	20115	20	Oaxaca-Región Valles Centrales	San Bartolo Coyotepec	Mujeres	2017	pobm_00_04	412
1828	20115	20	Oaxaca-Región Valles Centrales	San Bartolo Coyotepec	Mujeres	2018	pobm_00_04	410
1829	20115	20	Oaxaca-Región Valles Centrales	San Bartolo Coyotepec	Mujeres	2019	pobm_00_04	408
1830	20115	20	Oaxaca-Región Valles Centrales	San Bartolo Coyotepec	Mujeres	2020	pobm_00_04	405
1831	20115	20	Oaxaca-Región Valles Centrales	San Bartolo Coyotepec	Mujeres	2021	pobm_00_04	402
1832	20115	20	Oaxaca-Región Valles Centrales	San Bartolo Coyotepec	Mujeres	2022	pobm_00_04	397
1833	20115	20	Oaxaca-Región Valles Centrales	San Bartolo Coyotepec	Mujeres	2023	pobm_00_04	393
1834	20115	20	Oaxaca-Región Valles Centrales	San Bartolo Coyotepec	Mujeres	2024	pobm_00_04	387
1835	20115	20	Oaxaca-Región Valles Centrales	San Bartolo Coyotepec	Mujeres	2025	pobm_00_04	380
1836	20115	20	Oaxaca-Región Valles Centrales	San Bartolo Coyotepec	Mujeres	2026	pobm_00_04	372
1837	20115	20	Oaxaca-Región Valles Centrales	San Bartolo Coyotepec	Mujeres	2027	pobm_00_04	364
1838	20115	20	Oaxaca-Región Valles Centrales	San Bartolo Coyotepec	Mujeres	2028	pobm_00_04	353
1839	20115	20	Oaxaca-Región Valles Centrales	San Bartolo Coyotepec	Mujeres	2029	pobm_00_04	342
1840	20115	20	Oaxaca-Región Valles Centrales	San Bartolo Coyotepec	Mujeres	2030	pobm_00_04	328
1841	20116	20	Oaxaca-Región Cañada	San Bartolomé Ayautla	Mujeres	2015	pobm_00_04	237
1842	20116	20	Oaxaca-Región Cañada	San Bartolomé Ayautla	Mujeres	2016	pobm_00_04	235
1843	20116	20	Oaxaca-Región Cañada	San Bartolomé Ayautla	Mujeres	2017	pobm_00_04	232
1844	20116	20	Oaxaca-Región Cañada	San Bartolomé Ayautla	Mujeres	2018	pobm_00_04	229
1845	20116	20	Oaxaca-Región Cañada	San Bartolomé Ayautla	Mujeres	2019	pobm_00_04	227
1846	20116	20	Oaxaca-Región Cañada	San Bartolomé Ayautla	Mujeres	2020	pobm_00_04	224
1847	20116	20	Oaxaca-Región Cañada	San Bartolomé Ayautla	Mujeres	2021	pobm_00_04	222
1848	20116	20	Oaxaca-Región Cañada	San Bartolomé Ayautla	Mujeres	2022	pobm_00_04	221
1849	20116	20	Oaxaca-Región Cañada	San Bartolomé Ayautla	Mujeres	2023	pobm_00_04	219
1850	20116	20	Oaxaca-Región Cañada	San Bartolomé Ayautla	Mujeres	2024	pobm_00_04	217
1851	20116	20	Oaxaca-Región Cañada	San Bartolomé Ayautla	Mujeres	2025	pobm_00_04	215
1852	20116	20	Oaxaca-Región Cañada	San Bartolomé Ayautla	Mujeres	2026	pobm_00_04	213
1853	20116	20	Oaxaca-Región Cañada	San Bartolomé Ayautla	Mujeres	2027	pobm_00_04	212
1854	20116	20	Oaxaca-Región Cañada	San Bartolomé Ayautla	Mujeres	2028	pobm_00_04	211
1855	20116	20	Oaxaca-Región Cañada	San Bartolomé Ayautla	Mujeres	2029	pobm_00_04	210
1856	20116	20	Oaxaca-Región Cañada	San Bartolomé Ayautla	Mujeres	2030	pobm_00_04	209
1857	20117	20	Oaxaca-Región Costa	San Bartolomé Loxicha	Mujeres	2015	pobm_00_04	115
1858	20117	20	Oaxaca-Región Costa	San Bartolomé Loxicha	Mujeres	2016	pobm_00_04	110
1859	20117	20	Oaxaca-Región Costa	San Bartolomé Loxicha	Mujeres	2017	pobm_00_04	106
1860	20117	20	Oaxaca-Región Costa	San Bartolomé Loxicha	Mujeres	2018	pobm_00_04	102
1861	20117	20	Oaxaca-Región Costa	San Bartolomé Loxicha	Mujeres	2019	pobm_00_04	98
1862	20117	20	Oaxaca-Región Costa	San Bartolomé Loxicha	Mujeres	2020	pobm_00_04	95
1863	20117	20	Oaxaca-Región Costa	San Bartolomé Loxicha	Mujeres	2021	pobm_00_04	92
1864	20117	20	Oaxaca-Región Costa	San Bartolomé Loxicha	Mujeres	2022	pobm_00_04	91
1865	20117	20	Oaxaca-Región Costa	San Bartolomé Loxicha	Mujeres	2023	pobm_00_04	89
1866	20117	20	Oaxaca-Región Costa	San Bartolomé Loxicha	Mujeres	2024	pobm_00_04	89
1867	20117	20	Oaxaca-Región Costa	San Bartolomé Loxicha	Mujeres	2025	pobm_00_04	89
1868	20117	20	Oaxaca-Región Costa	San Bartolomé Loxicha	Mujeres	2026	pobm_00_04	89
1869	20117	20	Oaxaca-Región Costa	San Bartolomé Loxicha	Mujeres	2027	pobm_00_04	91
1870	20117	20	Oaxaca-Región Costa	San Bartolomé Loxicha	Mujeres	2028	pobm_00_04	93
1871	20117	20	Oaxaca-Región Costa	San Bartolomé Loxicha	Mujeres	2029	pobm_00_04	97
1872	20117	20	Oaxaca-Región Costa	San Bartolomé Loxicha	Mujeres	2030	pobm_00_04	101
1873	20118	20	Oaxaca-Región Valles Centrales	San Bartolomé Quialana	Mujeres	2015	pobm_00_04	103
1874	20118	20	Oaxaca-Región Valles Centrales	San Bartolomé Quialana	Mujeres	2016	pobm_00_04	99
1875	20118	20	Oaxaca-Región Valles Centrales	San Bartolomé Quialana	Mujeres	2017	pobm_00_04	96
1876	20118	20	Oaxaca-Región Valles Centrales	San Bartolomé Quialana	Mujeres	2018	pobm_00_04	93
1877	20118	20	Oaxaca-Región Valles Centrales	San Bartolomé Quialana	Mujeres	2019	pobm_00_04	91
1878	20118	20	Oaxaca-Región Valles Centrales	San Bartolomé Quialana	Mujeres	2020	pobm_00_04	88
1879	20118	20	Oaxaca-Región Valles Centrales	San Bartolomé Quialana	Mujeres	2021	pobm_00_04	87
1880	20118	20	Oaxaca-Región Valles Centrales	San Bartolomé Quialana	Mujeres	2022	pobm_00_04	85
1881	20118	20	Oaxaca-Región Valles Centrales	San Bartolomé Quialana	Mujeres	2023	pobm_00_04	85
1882	20118	20	Oaxaca-Región Valles Centrales	San Bartolomé Quialana	Mujeres	2024	pobm_00_04	84
1883	20118	20	Oaxaca-Región Valles Centrales	San Bartolomé Quialana	Mujeres	2025	pobm_00_04	84
1884	20118	20	Oaxaca-Región Valles Centrales	San Bartolomé Quialana	Mujeres	2026	pobm_00_04	84
1885	20118	20	Oaxaca-Región Valles Centrales	San Bartolomé Quialana	Mujeres	2027	pobm_00_04	85
1886	20118	20	Oaxaca-Región Valles Centrales	San Bartolomé Quialana	Mujeres	2028	pobm_00_04	86
1887	20118	20	Oaxaca-Región Valles Centrales	San Bartolomé Quialana	Mujeres	2029	pobm_00_04	87
1888	20118	20	Oaxaca-Región Valles Centrales	San Bartolomé Quialana	Mujeres	2030	pobm_00_04	89
1889	20119	20	Oaxaca-Región Mixteca	San Bartolomé Yucuañe	Mujeres	2015	pobm_00_04	13
1890	20119	20	Oaxaca-Región Mixteca	San Bartolomé Yucuañe	Mujeres	2016	pobm_00_04	13
1891	20119	20	Oaxaca-Región Mixteca	San Bartolomé Yucuañe	Mujeres	2017	pobm_00_04	12
1892	20119	20	Oaxaca-Región Mixteca	San Bartolomé Yucuañe	Mujeres	2018	pobm_00_04	12
1893	20119	20	Oaxaca-Región Mixteca	San Bartolomé Yucuañe	Mujeres	2019	pobm_00_04	11
1894	20119	20	Oaxaca-Región Mixteca	San Bartolomé Yucuañe	Mujeres	2020	pobm_00_04	11
1895	20119	20	Oaxaca-Región Mixteca	San Bartolomé Yucuañe	Mujeres	2021	pobm_00_04	11
1896	20119	20	Oaxaca-Región Mixteca	San Bartolomé Yucuañe	Mujeres	2022	pobm_00_04	11
1897	20119	20	Oaxaca-Región Mixteca	San Bartolomé Yucuañe	Mujeres	2023	pobm_00_04	11
1898	20119	20	Oaxaca-Región Mixteca	San Bartolomé Yucuañe	Mujeres	2024	pobm_00_04	11
1899	20119	20	Oaxaca-Región Mixteca	San Bartolomé Yucuañe	Mujeres	2025	pobm_00_04	11
1900	20119	20	Oaxaca-Región Mixteca	San Bartolomé Yucuañe	Mujeres	2026	pobm_00_04	12
1901	20119	20	Oaxaca-Región Mixteca	San Bartolomé Yucuañe	Mujeres	2027	pobm_00_04	12
1902	20119	20	Oaxaca-Región Mixteca	San Bartolomé Yucuañe	Mujeres	2028	pobm_00_04	13
1903	20119	20	Oaxaca-Región Mixteca	San Bartolomé Yucuañe	Mujeres	2029	pobm_00_04	14
1904	20119	20	Oaxaca-Región Mixteca	San Bartolomé Yucuañe	Mujeres	2030	pobm_00_04	15
1905	20120	20	Oaxaca-Región Sierra Norte	San Bartolomé Zoogocho	Mujeres	2015	pobm_00_04	10
1906	20120	20	Oaxaca-Región Sierra Norte	San Bartolomé Zoogocho	Mujeres	2016	pobm_00_04	9
1907	20120	20	Oaxaca-Región Sierra Norte	San Bartolomé Zoogocho	Mujeres	2017	pobm_00_04	9
1908	20120	20	Oaxaca-Región Sierra Norte	San Bartolomé Zoogocho	Mujeres	2018	pobm_00_04	9
1909	20120	20	Oaxaca-Región Sierra Norte	San Bartolomé Zoogocho	Mujeres	2019	pobm_00_04	8
1910	20120	20	Oaxaca-Región Sierra Norte	San Bartolomé Zoogocho	Mujeres	2020	pobm_00_04	8
1911	20120	20	Oaxaca-Región Sierra Norte	San Bartolomé Zoogocho	Mujeres	2021	pobm_00_04	8
1912	20120	20	Oaxaca-Región Sierra Norte	San Bartolomé Zoogocho	Mujeres	2022	pobm_00_04	8
1913	20120	20	Oaxaca-Región Sierra Norte	San Bartolomé Zoogocho	Mujeres	2023	pobm_00_04	8
1914	20120	20	Oaxaca-Región Sierra Norte	San Bartolomé Zoogocho	Mujeres	2024	pobm_00_04	8
1915	20120	20	Oaxaca-Región Sierra Norte	San Bartolomé Zoogocho	Mujeres	2025	pobm_00_04	8
1916	20120	20	Oaxaca-Región Sierra Norte	San Bartolomé Zoogocho	Mujeres	2026	pobm_00_04	8
1917	20120	20	Oaxaca-Región Sierra Norte	San Bartolomé Zoogocho	Mujeres	2027	pobm_00_04	8
1918	20120	20	Oaxaca-Región Sierra Norte	San Bartolomé Zoogocho	Mujeres	2028	pobm_00_04	8
1919	20120	20	Oaxaca-Región Sierra Norte	San Bartolomé Zoogocho	Mujeres	2029	pobm_00_04	8
1920	20120	20	Oaxaca-Región Sierra Norte	San Bartolomé Zoogocho	Mujeres	2030	pobm_00_04	8
1921	20121	20	Oaxaca-Región Mixteca	San Bartolo Soyaltepec	Mujeres	2015	pobm_00_04	25
1922	20121	20	Oaxaca-Región Mixteca	San Bartolo Soyaltepec	Mujeres	2016	pobm_00_04	25
1923	20121	20	Oaxaca-Región Mixteca	San Bartolo Soyaltepec	Mujeres	2017	pobm_00_04	24
1924	20121	20	Oaxaca-Región Mixteca	San Bartolo Soyaltepec	Mujeres	2018	pobm_00_04	24
1925	20121	20	Oaxaca-Región Mixteca	San Bartolo Soyaltepec	Mujeres	2019	pobm_00_04	23
1926	20121	20	Oaxaca-Región Mixteca	San Bartolo Soyaltepec	Mujeres	2020	pobm_00_04	23
1927	20121	20	Oaxaca-Región Mixteca	San Bartolo Soyaltepec	Mujeres	2021	pobm_00_04	22
1928	20121	20	Oaxaca-Región Mixteca	San Bartolo Soyaltepec	Mujeres	2022	pobm_00_04	22
1929	20121	20	Oaxaca-Región Mixteca	San Bartolo Soyaltepec	Mujeres	2023	pobm_00_04	22
1930	20121	20	Oaxaca-Región Mixteca	San Bartolo Soyaltepec	Mujeres	2024	pobm_00_04	21
1931	20121	20	Oaxaca-Región Mixteca	San Bartolo Soyaltepec	Mujeres	2025	pobm_00_04	21
1932	20121	20	Oaxaca-Región Mixteca	San Bartolo Soyaltepec	Mujeres	2026	pobm_00_04	21
1933	20121	20	Oaxaca-Región Mixteca	San Bartolo Soyaltepec	Mujeres	2027	pobm_00_04	21
1934	20121	20	Oaxaca-Región Mixteca	San Bartolo Soyaltepec	Mujeres	2028	pobm_00_04	20
1935	20121	20	Oaxaca-Región Mixteca	San Bartolo Soyaltepec	Mujeres	2029	pobm_00_04	20
1936	20121	20	Oaxaca-Región Mixteca	San Bartolo Soyaltepec	Mujeres	2030	pobm_00_04	20
1937	20122	20	Oaxaca-Región Sierra Sur	San Bartolo Yautepec	Mujeres	2015	pobm_00_04	24
1938	20122	20	Oaxaca-Región Sierra Sur	San Bartolo Yautepec	Mujeres	2016	pobm_00_04	24
1939	20122	20	Oaxaca-Región Sierra Sur	San Bartolo Yautepec	Mujeres	2017	pobm_00_04	24
1940	20122	20	Oaxaca-Región Sierra Sur	San Bartolo Yautepec	Mujeres	2018	pobm_00_04	24
1941	20122	20	Oaxaca-Región Sierra Sur	San Bartolo Yautepec	Mujeres	2019	pobm_00_04	24
1942	20122	20	Oaxaca-Región Sierra Sur	San Bartolo Yautepec	Mujeres	2020	pobm_00_04	24
1943	20122	20	Oaxaca-Región Sierra Sur	San Bartolo Yautepec	Mujeres	2021	pobm_00_04	24
1944	20122	20	Oaxaca-Región Sierra Sur	San Bartolo Yautepec	Mujeres	2022	pobm_00_04	24
1945	20122	20	Oaxaca-Región Sierra Sur	San Bartolo Yautepec	Mujeres	2023	pobm_00_04	24
1946	20122	20	Oaxaca-Región Sierra Sur	San Bartolo Yautepec	Mujeres	2024	pobm_00_04	24
1947	20122	20	Oaxaca-Región Sierra Sur	San Bartolo Yautepec	Mujeres	2025	pobm_00_04	24
1948	20122	20	Oaxaca-Región Sierra Sur	San Bartolo Yautepec	Mujeres	2026	pobm_00_04	24
1949	20122	20	Oaxaca-Región Sierra Sur	San Bartolo Yautepec	Mujeres	2027	pobm_00_04	23
1950	20122	20	Oaxaca-Región Sierra Sur	San Bartolo Yautepec	Mujeres	2028	pobm_00_04	23
1951	20122	20	Oaxaca-Región Sierra Sur	San Bartolo Yautepec	Mujeres	2029	pobm_00_04	23
1952	20122	20	Oaxaca-Región Sierra Sur	San Bartolo Yautepec	Mujeres	2030	pobm_00_04	22
1953	20123	20	Oaxaca-Región Valles Centrales	San Bernardo Mixtepec	Mujeres	2015	pobm_00_04	142
1954	20123	20	Oaxaca-Región Valles Centrales	San Bernardo Mixtepec	Mujeres	2016	pobm_00_04	141
1955	20123	20	Oaxaca-Región Valles Centrales	San Bernardo Mixtepec	Mujeres	2017	pobm_00_04	139
1956	20123	20	Oaxaca-Región Valles Centrales	San Bernardo Mixtepec	Mujeres	2018	pobm_00_04	138
1957	20123	20	Oaxaca-Región Valles Centrales	San Bernardo Mixtepec	Mujeres	2019	pobm_00_04	137
1958	20123	20	Oaxaca-Región Valles Centrales	San Bernardo Mixtepec	Mujeres	2020	pobm_00_04	137
1959	20123	20	Oaxaca-Región Valles Centrales	San Bernardo Mixtepec	Mujeres	2021	pobm_00_04	136
1960	20123	20	Oaxaca-Región Valles Centrales	San Bernardo Mixtepec	Mujeres	2022	pobm_00_04	136
1961	20123	20	Oaxaca-Región Valles Centrales	San Bernardo Mixtepec	Mujeres	2023	pobm_00_04	136
1962	20123	20	Oaxaca-Región Valles Centrales	San Bernardo Mixtepec	Mujeres	2024	pobm_00_04	136
1963	20123	20	Oaxaca-Región Valles Centrales	San Bernardo Mixtepec	Mujeres	2025	pobm_00_04	137
1964	20123	20	Oaxaca-Región Valles Centrales	San Bernardo Mixtepec	Mujeres	2026	pobm_00_04	137
1965	20123	20	Oaxaca-Región Valles Centrales	San Bernardo Mixtepec	Mujeres	2027	pobm_00_04	137
1966	20123	20	Oaxaca-Región Valles Centrales	San Bernardo Mixtepec	Mujeres	2028	pobm_00_04	138
1967	20123	20	Oaxaca-Región Valles Centrales	San Bernardo Mixtepec	Mujeres	2029	pobm_00_04	139
1968	20123	20	Oaxaca-Región Valles Centrales	San Bernardo Mixtepec	Mujeres	2030	pobm_00_04	139
1969	20124	20	Oaxaca-Región Istmo	San Blas Atempa	Mujeres	2015	pobm_00_04	850
1970	20124	20	Oaxaca-Región Istmo	San Blas Atempa	Mujeres	2016	pobm_00_04	836
1971	20124	20	Oaxaca-Región Istmo	San Blas Atempa	Mujeres	2017	pobm_00_04	817
1972	20124	20	Oaxaca-Región Istmo	San Blas Atempa	Mujeres	2018	pobm_00_04	799
1973	20124	20	Oaxaca-Región Istmo	San Blas Atempa	Mujeres	2019	pobm_00_04	783
1974	20124	20	Oaxaca-Región Istmo	San Blas Atempa	Mujeres	2020	pobm_00_04	767
1975	20124	20	Oaxaca-Región Istmo	San Blas Atempa	Mujeres	2021	pobm_00_04	753
1976	20124	20	Oaxaca-Región Istmo	San Blas Atempa	Mujeres	2022	pobm_00_04	740
1977	20124	20	Oaxaca-Región Istmo	San Blas Atempa	Mujeres	2023	pobm_00_04	728
1978	20124	20	Oaxaca-Región Istmo	San Blas Atempa	Mujeres	2024	pobm_00_04	717
1979	20124	20	Oaxaca-Región Istmo	San Blas Atempa	Mujeres	2025	pobm_00_04	708
1980	20124	20	Oaxaca-Región Istmo	San Blas Atempa	Mujeres	2026	pobm_00_04	699
1981	20124	20	Oaxaca-Región Istmo	San Blas Atempa	Mujeres	2027	pobm_00_04	692
1982	20124	20	Oaxaca-Región Istmo	San Blas Atempa	Mujeres	2028	pobm_00_04	687
1983	20124	20	Oaxaca-Región Istmo	San Blas Atempa	Mujeres	2029	pobm_00_04	683
1984	20124	20	Oaxaca-Región Istmo	San Blas Atempa	Mujeres	2030	pobm_00_04	682
1985	20125	20	Oaxaca-Región Sierra Sur	San Carlos Yautepec	Mujeres	2015	pobm_00_04	653
1986	20125	20	Oaxaca-Región Sierra Sur	San Carlos Yautepec	Mujeres	2016	pobm_00_04	647
1987	20125	20	Oaxaca-Región Sierra Sur	San Carlos Yautepec	Mujeres	2017	pobm_00_04	639
1988	20125	20	Oaxaca-Región Sierra Sur	San Carlos Yautepec	Mujeres	2018	pobm_00_04	631
1989	20125	20	Oaxaca-Región Sierra Sur	San Carlos Yautepec	Mujeres	2019	pobm_00_04	624
1990	20125	20	Oaxaca-Región Sierra Sur	San Carlos Yautepec	Mujeres	2020	pobm_00_04	617
1991	20125	20	Oaxaca-Región Sierra Sur	San Carlos Yautepec	Mujeres	2021	pobm_00_04	612
1992	20125	20	Oaxaca-Región Sierra Sur	San Carlos Yautepec	Mujeres	2022	pobm_00_04	606
1993	20125	20	Oaxaca-Región Sierra Sur	San Carlos Yautepec	Mujeres	2023	pobm_00_04	601
1994	20125	20	Oaxaca-Región Sierra Sur	San Carlos Yautepec	Mujeres	2024	pobm_00_04	596
1995	20125	20	Oaxaca-Región Sierra Sur	San Carlos Yautepec	Mujeres	2025	pobm_00_04	590
1996	20125	20	Oaxaca-Región Sierra Sur	San Carlos Yautepec	Mujeres	2026	pobm_00_04	584
1997	20125	20	Oaxaca-Región Sierra Sur	San Carlos Yautepec	Mujeres	2027	pobm_00_04	577
1998	20125	20	Oaxaca-Región Sierra Sur	San Carlos Yautepec	Mujeres	2028	pobm_00_04	571
1999	20125	20	Oaxaca-Región Sierra Sur	San Carlos Yautepec	Mujeres	2029	pobm_00_04	563
[truncated: 651,633 more rows]
